# Supplementary material for: Excess Success for Psychology Articles in the Journal Science
Source: PLoS One. 2014 Dec 4;9(12):e114255. doi: 10.1371/journal.pone.0114255 (PMC4256411; doi:10.1371/journal.pone.0114255)
Supplement: Information S2 — TES analysis calculations. This compressed file contains a directory for every article in Table 2. Each directory includes a text file describing the location of the statistics taken from the article that were used for the TES analysis. It also includes a spreadsheet that summarizes the statistics, computes effect sizes (where appropriate), and lists the estimated success probability for each experiment. The directory also includes any R source code that was used to estimate success probability. (ZIP) [file pone.0114255.s002.zip]

Archive with 354 entries (256 files):
- TESAnalyses/
- TESAnalyses/.DS_Store
- __MACOSX/
- __MACOSX/TESAnalyses/
- __MACOSX/TESAnalyses/._.DS_Store
- TESAnalyses/2006/
- TESAnalyses/2006/.DS_Store
- __MACOSX/TESAnalyses/2006/
- __MACOSX/TESAnalyses/2006/._.DS_Store
- TESAnalyses/2006/DijksterhuisEtAl/
- TESAnalyses/2006/DijksterhuisEtAl/.DS_Store
- __MACOSX/TESAnalyses/2006/DijksterhuisEtAl/
- __MACOSX/TESAnalyses/2006/DijksterhuisEtAl/._.DS_Store
- TESAnalyses/2006/DijksterhuisEtAl/DijksterhuisEtAl.txt
- __MACOSX/TESAnalyses/2006/DijksterhuisEtAl/._DijksterhuisEtAl.txt
- TESAnalyses/2006/DijksterhuisEtAl/Simulations/
- TESAnalyses/2006/DijksterhuisEtAl/Simulations/.DS_Store
- __MACOSX/TESAnalyses/2006/DijksterhuisEtAl/Simulations/
- __MACOSX/TESAnalyses/2006/DijksterhuisEtAl/Simulations/._.DS_Store
- TESAnalyses/2006/DijksterhuisEtAl/Simulations/Exp1.R
- __MACOSX/TESAnalyses/2006/DijksterhuisEtAl/Simulations/._Exp1.R
- TESAnalyses/2006/DijksterhuisEtAl/TESAnalysis.xls
- __MACOSX/TESAnalyses/2006/DijksterhuisEtAl/._TESAnalysis.xls
- TESAnalyses/2006/VohsEtAl/
- TESAnalyses/2006/VohsEtAl/.DS_Store
- __MACOSX/TESAnalyses/2006/VohsEtAl/
- __MACOSX/TESAnalyses/2006/VohsEtAl/._.DS_Store
- TESAnalyses/2006/VohsEtAl/Simulations/
- TESAnalyses/2006/VohsEtAl/Simulations/.Rapp.history
- TESAnalyses/2006/VohsEtAl/Simulations/Exp1.R
- __MACOSX/TESAnalyses/2006/VohsEtAl/Simulations/
- __MACOSX/TESAnalyses/2006/VohsEtAl/Simulations/._Exp1.R
- TESAnalyses/2006/VohsEtAl/Simulations/Exp5.R
- __MACOSX/TESAnalyses/2006/VohsEtAl/Simulations/._Exp5.R
- TESAnalyses/2006/VohsEtAl/Simulations/Exp7.R
- __MACOSX/TESAnalyses/2006/VohsEtAl/Simulations/._Exp7.R
- TESAnalyses/2006/VohsEtAl/Simulations/Exp8.R
- __MACOSX/TESAnalyses/2006/VohsEtAl/Simulations/._Exp8.R
- TESAnalyses/2006/VohsEtAl/Simulations/Exp9.R
- __MACOSX/TESAnalyses/2006/VohsEtAl/Simulations/._Exp9.R
- TESAnalyses/2006/VohsEtAl/TESAnalysis.xls
- __MACOSX/TESAnalyses/2006/VohsEtAl/._TESAnalysis.xls
- TESAnalyses/2006/VohsEtAl/VohsEtAl.txt
- __MACOSX/TESAnalyses/2006/VohsEtAl/._VohsEtAl.txt
- TESAnalyses/2006/ZhongLijenquist/
- TESAnalyses/2006/ZhongLijenquist/.DS_Store
- __MACOSX/TESAnalyses/2006/ZhongLijenquist/
- __MACOSX/TESAnalyses/2006/ZhongLijenquist/._.DS_Store
- TESAnalyses/2006/ZhongLijenquist/Simulations/
- TESAnalyses/2006/ZhongLijenquist/Simulations/.Rapp.history
- TESAnalyses/2006/ZhongLijenquist/Simulations/Exp3b.R
- __MACOSX/TESAnalyses/2006/ZhongLijenquist/Simulations/
- __MACOSX/TESAnalyses/2006/ZhongLijenquist/Simulations/._Exp3b.R
- TESAnalyses/2006/ZhongLijenquist/TESAnalysis.xls
- __MACOSX/TESAnalyses/2006/ZhongLijenquist/._TESAnalysis.xls
- TESAnalyses/2006/ZhongLijenquist/ZohnLiljenquist.txt
- __MACOSX/TESAnalyses/2006/ZhongLijenquist/._ZohnLiljenquist.txt
- TESAnalyses/2007/
- TESAnalyses/2007/.DS_Store
- __MACOSX/TESAnalyses/2007/
- __MACOSX/TESAnalyses/2007/._.DS_Store
- TESAnalyses/2007/WoodEtAl/
- TESAnalyses/2007/WoodEtAl/.DS_Store
- __MACOSX/TESAnalyses/2007/WoodEtAl/
- __MACOSX/TESAnalyses/2007/WoodEtAl/._.DS_Store
- TESAnalyses/2007/WoodEtAl/Simulations/
- TESAnalyses/2007/WoodEtAl/Simulations/.Rapp.history
- TESAnalyses/2007/WoodEtAl/Simulations/RepExp1.R
- TESAnalyses/2007/WoodEtAl/TESAnalysis.xls
- __MACOSX/TESAnalyses/2007/WoodEtAl/._TESAnalysis.xls
- TESAnalyses/2007/WoodEtAl/WoodEtAl.txt
- __MACOSX/TESAnalyses/2007/WoodEtAl/._WoodEtAl.txt
- TESAnalyses/2008/
- TESAnalyses/2008/.DS_Store
- __MACOSX/TESAnalyses/2008/
- __MACOSX/TESAnalyses/2008/._.DS_Store
- TESAnalyses/2008/WhitsonGalinsky/
- TESAnalyses/2008/WhitsonGalinsky/.DS_Store
- __MACOSX/TESAnalyses/2008/WhitsonGalinsky/
- __MACOSX/TESAnalyses/2008/WhitsonGalinsky/._.DS_Store
- TESAnalyses/2008/WhitsonGalinsky/Simulations/
- TESAnalyses/2008/WhitsonGalinsky/Simulations/.DS_Store
- __MACOSX/TESAnalyses/2008/WhitsonGalinsky/Simulations/
- __MACOSX/TESAnalyses/2008/WhitsonGalinsky/Simulations/._.DS_Store
- TESAnalyses/2008/WhitsonGalinsky/Simulations/.Rapp.history
- TESAnalyses/2008/WhitsonGalinsky/Simulations/Exp6.R
- __MACOSX/TESAnalyses/2008/WhitsonGalinsky/Simulations/._Exp6.R
- TESAnalyses/2008/WhitsonGalinsky/Simulations/Footnote35.R
- __MACOSX/TESAnalyses/2008/WhitsonGalinsky/Simulations/._Footnote35.R
- TESAnalyses/2008/WhitsonGalinsky/TESAnalysis.xls
- __MACOSX/TESAnalyses/2008/WhitsonGalinsky/._TESAnalysis.xls
- TESAnalyses/2008/WhitsonGalinsky/WhitsonGalinsky.txt
- __MACOSX/TESAnalyses/2008/WhitsonGalinsky/._WhitsonGalinsky.txt
- TESAnalyses/2009/
- TESAnalyses/2009/.DS_Store
- __MACOSX/TESAnalyses/2009/
- __MACOSX/TESAnalyses/2009/._.DS_Store
- TESAnalyses/2009/MehtaZhu/
- TESAnalyses/2009/MehtaZhu/.DS_Store
- __MACOSX/TESAnalyses/2009/MehtaZhu/
- __MACOSX/TESAnalyses/2009/MehtaZhu/._.DS_Store
- TESAnalyses/2009/MehtaZhu/MehtaZhu.txt
- __MACOSX/TESAnalyses/2009/MehtaZhu/._MehtaZhu.txt
- TESAnalyses/2009/MehtaZhu/Simulations/
- TESAnalyses/2009/MehtaZhu/Simulations/.Rapp.history
- TESAnalyses/2009/MehtaZhu/Simulations/Exp1.R
- __MACOSX/TESAnalyses/2009/MehtaZhu/Simulations/
- __MACOSX/TESAnalyses/2009/MehtaZhu/Simulations/._Exp1.R
- TESAnalyses/2009/MehtaZhu/Simulations/Exp2a.R
- __MACOSX/TESAnalyses/2009/MehtaZhu/Simulations/._Exp2a.R
- TESAnalyses/2009/MehtaZhu/Simulations/Exp2b.R
- __MACOSX/TESAnalyses/2009/MehtaZhu/Simulations/._Exp2b.R
- TESAnalyses/2009/MehtaZhu/Simulations/Exp3a.R
- __MACOSX/TESAnalyses/2009/MehtaZhu/Simulations/._Exp3a.R
- TESAnalyses/2009/MehtaZhu/Simulations/Exp3b.R
- __MACOSX/TESAnalyses/2009/MehtaZhu/Simulations/._Exp3b.R
- TESAnalyses/2009/MehtaZhu/Simulations/Exp4.R
- __MACOSX/TESAnalyses/2009/MehtaZhu/Simulations/._Exp4.R
- TESAnalyses/2009/MehtaZhu/Simulations/Exp5.R
- TESAnalyses/2009/MehtaZhu/TESAnalysis.xls
- __MACOSX/TESAnalyses/2009/MehtaZhu/._TESAnalysis.xls
- TESAnalyses/2009/PauknerEtAl/
- TESAnalyses/2009/PauknerEtAl/.DS_Store
- __MACOSX/TESAnalyses/2009/PauknerEtAl/
- __MACOSX/TESAnalyses/2009/PauknerEtAl/._.DS_Store
- TESAnalyses/2009/PauknerEtAl/PauknerEtAl.txt
- __MACOSX/TESAnalyses/2009/PauknerEtAl/._PauknerEtAl.txt
- TESAnalyses/2009/PauknerEtAl/TESAnalysis.xls
- __MACOSX/TESAnalyses/2009/PauknerEtAl/._TESAnalysis.xls
- TESAnalyses/2009/WeisbuchEtAl/
- TESAnalyses/2009/WeisbuchEtAl/.DS_Store
- __MACOSX/TESAnalyses/2009/WeisbuchEtAl/
- __MACOSX/TESAnalyses/2009/WeisbuchEtAl/._.DS_Store
- TESAnalyses/2009/WeisbuchEtAl/Simulations/
- TESAnalyses/2009/WeisbuchEtAl/Simulations/Exp4.R
- __MACOSX/TESAnalyses/2009/WeisbuchEtAl/Simulations/
- __MACOSX/TESAnalyses/2009/WeisbuchEtAl/Simulations/._Exp4.R
- TESAnalyses/2009/WeisbuchEtAl/TESAnalysis.xls
- __MACOSX/TESAnalyses/2009/WeisbuchEtAl/._TESAnalysis.xls
- TESAnalyses/2009/WeisbuchEtAl/WeisbuchEtAl.txt
- __MACOSX/TESAnalyses/2009/WeisbuchEtAl/._WeisbuchEtAl.txt
- TESAnalyses/2010/
- TESAnalyses/2010/.DS_Store
- __MACOSX/TESAnalyses/2010/
- __MACOSX/TESAnalyses/2010/._.DS_Store
- TESAnalyses/2010/AckermanEtAl/
- TESAnalyses/2010/AckermanEtAl/.DS_Store
- __MACOSX/TESAnalyses/2010/AckermanEtAl/
- __MACOSX/TESAnalyses/2010/AckermanEtAl/._.DS_Store
- TESAnalyses/2010/AckermanEtAl/AckermanEtAl.txt
- __MACOSX/TESAnalyses/2010/AckermanEtAl/._AckermanEtAl.txt
- TESAnalyses/2010/AckermanEtAl/Simulations/
- TESAnalyses/2010/AckermanEtAl/Simulations/.DS_Store
- __MACOSX/TESAnalyses/2010/AckermanEtAl/Simulations/
- __MACOSX/TESAnalyses/2010/AckermanEtAl/Simulations/._.DS_Store
- TESAnalyses/2010/AckermanEtAl/Simulations/.Rapp.history
- TESAnalyses/2010/AckermanEtAl/Simulations/Exp1.R
- __MACOSX/TESAnalyses/2010/AckermanEtAl/Simulations/._Exp1.R
- TESAnalyses/2010/AckermanEtAl/TESAnalysis.xls
- __MACOSX/TESAnalyses/2010/AckermanEtAl/._TESAnalysis.xls
- TESAnalyses/2010/BahramiEtAl/
- TESAnalyses/2010/BahramiEtAl/.DS_Store
- __MACOSX/TESAnalyses/2010/BahramiEtAl/
- __MACOSX/TESAnalyses/2010/BahramiEtAl/._.DS_Store
- TESAnalyses/2010/BahramiEtAl/BahramiEtAl.txt
- __MACOSX/TESAnalyses/2010/BahramiEtAl/._BahramiEtAl.txt
- TESAnalyses/2010/BahramiEtAl/TESAnalysis.xls
- __MACOSX/TESAnalyses/2010/BahramiEtAl/._TESAnalysis.xls
- TESAnalyses/2010/KovacsEtAl/
- TESAnalyses/2010/KovacsEtAl/.DS_Store
- __MACOSX/TESAnalyses/2010/KovacsEtAl/
- __MACOSX/TESAnalyses/2010/KovacsEtAl/._.DS_Store
- TESAnalyses/2010/KovacsEtAl/KovacsEtAl.txt
- __MACOSX/TESAnalyses/2010/KovacsEtAl/._KovacsEtAl.txt
- TESAnalyses/2010/KovacsEtAl/TESAnalysis.xls
- __MACOSX/TESAnalyses/2010/KovacsEtAl/._TESAnalysis.xls
- TESAnalyses/2010/MorewedgeEtAl/
- TESAnalyses/2010/MorewedgeEtAl/.DS_Store
- __MACOSX/TESAnalyses/2010/MorewedgeEtAl/
- __MACOSX/TESAnalyses/2010/MorewedgeEtAl/._.DS_Store
- TESAnalyses/2010/MorewedgeEtAl/MorewedgeEtAl.txt
- __MACOSX/TESAnalyses/2010/MorewedgeEtAl/._MorewedgeEtAl.txt
- TESAnalyses/2010/MorewedgeEtAl/Simulations/
- TESAnalyses/2010/MorewedgeEtAl/Simulations/.DS_Store
- __MACOSX/TESAnalyses/2010/MorewedgeEtAl/Simulations/
- __MACOSX/TESAnalyses/2010/MorewedgeEtAl/Simulations/._.DS_Store
- TESAnalyses/2010/MorewedgeEtAl/Simulations/.Rapp.history
- TESAnalyses/2010/MorewedgeEtAl/Simulations/Exp1.R
- __MACOSX/TESAnalyses/2010/MorewedgeEtAl/Simulations/._Exp1.R
- TESAnalyses/2010/MorewedgeEtAl/Simulations/Exp2.R
- __MACOSX/TESAnalyses/2010/MorewedgeEtAl/Simulations/._Exp2.R
- TESAnalyses/2010/MorewedgeEtAl/Simulations/Exp3.R
- __MACOSX/TESAnalyses/2010/MorewedgeEtAl/Simulations/._Exp3.R
- TESAnalyses/2010/MorewedgeEtAl/Simulations/Exp4.R
- __MACOSX/TESAnalyses/2010/MorewedgeEtAl/Simulations/._Exp4.R
- TESAnalyses/2010/MorewedgeEtAl/TESAnalysis.xls
- __MACOSX/TESAnalyses/2010/MorewedgeEtAl/._TESAnalysis.xls
- TESAnalyses/2011/
- TESAnalyses/2011/.DS_Store
- __MACOSX/TESAnalyses/2011/
- __MACOSX/TESAnalyses/2011/._.DS_Store
- TESAnalyses/2011/HalperinEtAl/
- TESAnalyses/2011/HalperinEtAl/.DS_Store
- __MACOSX/TESAnalyses/2011/HalperinEtAl/
- __MACOSX/TESAnalyses/2011/HalperinEtAl/._.DS_Store
- TESAnalyses/2011/HalperinEtAl/HalperinEtAl.txt
- __MACOSX/TESAnalyses/2011/HalperinEtAl/._HalperinEtAl.txt
- TESAnalyses/2011/HalperinEtAl/TESAnalysis.xls
- __MACOSX/TESAnalyses/2011/HalperinEtAl/._TESAnalysis.xls
- TESAnalyses/2011/RamirezBeilock/
- TESAnalyses/2011/RamirezBeilock/.DS_Store
- __MACOSX/TESAnalyses/2011/RamirezBeilock/
- __MACOSX/TESAnalyses/2011/RamirezBeilock/._.DS_Store
- TESAnalyses/2011/RamirezBeilock/RamirezBeilock.txt
- __MACOSX/TESAnalyses/2011/RamirezBeilock/._RamirezBeilock.txt
- TESAnalyses/2011/RamirezBeilock/Simulations/
- TESAnalyses/2011/RamirezBeilock/Simulations/.Rapp.history
- TESAnalyses/2011/RamirezBeilock/Simulations/Exp1.R
- __MACOSX/TESAnalyses/2011/RamirezBeilock/Simulations/
- __MACOSX/TESAnalyses/2011/RamirezBeilock/Simulations/._Exp1.R
- TESAnalyses/2011/RamirezBeilock/Simulations/Exp2.R
- __MACOSX/TESAnalyses/2011/RamirezBeilock/Simulations/._Exp2.R
- TESAnalyses/2011/RamirezBeilock/Simulations/Exp3-4.R
- __MACOSX/TESAnalyses/2011/RamirezBeilock/Simulations/._Exp3-4.R
- TESAnalyses/2011/RamirezBeilock/TESAnalysis.xls
- __MACOSX/TESAnalyses/2011/RamirezBeilock/._TESAnalysis.xls
- TESAnalyses/2011/StapelLindenberg/
- TESAnalyses/2011/StapelLindenberg/.DS_Store
- __MACOSX/TESAnalyses/2011/StapelLindenberg/
- __MACOSX/TESAnalyses/2011/StapelLindenberg/._.DS_Store
- TESAnalyses/2011/StapelLindenberg/Simulations/
- TESAnalyses/2011/StapelLindenberg/Simulations/.DS_Store
- __MACOSX/TESAnalyses/2011/StapelLindenberg/Simulations/
- __MACOSX/TESAnalyses/2011/StapelLindenberg/Simulations/._.DS_Store
- TESAnalyses/2011/StapelLindenberg/Simulations/.Rapp.history
- TESAnalyses/2011/StapelLindenberg/Simulations/Exp1.R
- __MACOSX/TESAnalyses/2011/StapelLindenberg/Simulations/._Exp1.R
- TESAnalyses/2011/StapelLindenberg/Simulations/Exp2.R
- __MACOSX/TESAnalyses/2011/StapelLindenberg/Simulations/._Exp2.R
- TESAnalyses/2011/StapelLindenberg/Simulations/RepExp1.R
- __MACOSX/TESAnalyses/2011/StapelLindenberg/Simulations/._RepExp1.R
- TESAnalyses/2011/StapelLindenberg/StapelLindenberg.txt
- __MACOSX/TESAnalyses/2011/StapelLindenberg/._StapelLindenberg.txt
- TESAnalyses/2011/StapelLindenberg/TESAnalysis.xls
- __MACOSX/TESAnalyses/2011/StapelLindenberg/._TESAnalysis.xls
- TESAnalyses/2012/
- TESAnalyses/2012/.DS_Store
- __MACOSX/TESAnalyses/2012/
- __MACOSX/TESAnalyses/2012/._.DS_Store
- TESAnalyses/2012/GervaisNorenzayan/
- TESAnalyses/2012/GervaisNorenzayan/.DS_Store
- __MACOSX/TESAnalyses/2012/GervaisNorenzayan/
- __MACOSX/TESAnalyses/2012/GervaisNorenzayan/._.DS_Store
- TESAnalyses/2012/GervaisNorenzayan/GervaisNorenzayan.txt
- __MACOSX/TESAnalyses/2012/GervaisNorenzayan/._GervaisNorenzayan.txt
- TESAnalyses/2012/GervaisNorenzayan/TESAnalysis.xls
- __MACOSX/TESAnalyses/2012/GervaisNorenzayan/._TESAnalysis.xls
- TESAnalyses/2012/SeelyEtAl/
- TESAnalyses/2012/SeelyEtAl/.DS_Store
- __MACOSX/TESAnalyses/2012/SeelyEtAl/
- __MACOSX/TESAnalyses/2012/SeelyEtAl/._.DS_Store
- TESAnalyses/2012/SeelyEtAl/SeeleyEtAl.txt
- __MACOSX/TESAnalyses/2012/SeelyEtAl/._SeeleyEtAl.txt
- TESAnalyses/2012/SeelyEtAl/TESAnalysis.xls
- __MACOSX/TESAnalyses/2012/SeelyEtAl/._TESAnalysis.xls
- TESAnalyses/2012/ShahEtAl/
- TESAnalyses/2012/ShahEtAl/.DS_Store
- __MACOSX/TESAnalyses/2012/ShahEtAl/
- __MACOSX/TESAnalyses/2012/ShahEtAl/._.DS_Store
- TESAnalyses/2012/ShahEtAl/ShahEtAl.txt
- __MACOSX/TESAnalyses/2012/ShahEtAl/._ShahEtAl.txt
- TESAnalyses/2012/ShahEtAl/Simulations/
- TESAnalyses/2012/ShahEtAl/Simulations/.Rapp.history
- TESAnalyses/2012/ShahEtAl/Simulations/.RData
- TESAnalyses/2012/ShahEtAl/Simulations/.Rhistory
- TESAnalyses/2012/ShahEtAl/Simulations/Exp3.R
- __MACOSX/TESAnalyses/2012/ShahEtAl/Simulations/
- __MACOSX/TESAnalyses/2012/ShahEtAl/Simulations/._Exp3.R
- TESAnalyses/2012/ShahEtAl/TESAnalysis1.xls
- __MACOSX/TESAnalyses/2012/ShahEtAl/._TESAnalysis1.xls
- TESAnalyses/CannotComputePower/
- TESAnalyses/CannotComputePower/.DS_Store
- __MACOSX/TESAnalyses/CannotComputePower/
- __MACOSX/TESAnalyses/CannotComputePower/._.DS_Store
- TESAnalyses/CannotComputePower/AviezerEtAl/
- TESAnalyses/CannotComputePower/AviezerEtAl/.DS_Store
- __MACOSX/TESAnalyses/CannotComputePower/AviezerEtAl/
- __MACOSX/TESAnalyses/CannotComputePower/AviezerEtAl/._.DS_Store
- TESAnalyses/CannotComputePower/AviezerEtAl/ReasonNotAnalyzed.txt
- __MACOSX/TESAnalyses/CannotComputePower/AviezerEtAl/._ReasonNotAnalyzed.txt
- TESAnalyses/CannotComputePower/ChapmanEtAl/
- TESAnalyses/CannotComputePower/ChapmanEtAl/.DS_Store
- __MACOSX/TESAnalyses/CannotComputePower/ChapmanEtAl/
- __MACOSX/TESAnalyses/CannotComputePower/ChapmanEtAl/._.DS_Store
- TESAnalyses/CannotComputePower/ChapmanEtAl/ReasonNotAnalyzed.txt
- __MACOSX/TESAnalyses/CannotComputePower/ChapmanEtAl/._ReasonNotAnalyzed.txt
- TESAnalyses/CannotComputePower/DuncanEtAl/
- TESAnalyses/CannotComputePower/DuncanEtAl/.DS_Store
- __MACOSX/TESAnalyses/CannotComputePower/DuncanEtAl/
- __MACOSX/TESAnalyses/CannotComputePower/DuncanEtAl/._.DS_Store
[truncated: 54 more entries]
