# Supplementary material for: Excess Success for Psychology Articles in the Journal Science
Source: PLoS One. 2014 Dec 4;9(12):e114255. doi: 10.1371/journal.pone.0114255 (PMC4256411; doi:10.1371/journal.pone.0114255)
Supplement: Information S2 — TES analysis calculations. This compressed file contains a directory for every article in Table 2. Each directory includes a text file describing the location of the statistics taken from the article that were used for the TES analysis. It also includes a spreadsheet that summarizes the statistics, computes effect sizes (where appropriate), and lists the estimated success probability for each experiment. The directory also includes any R source code that was used to estimate success probability. (ZIP) [file pone.0114255.s002.zip › TESAnalyses/2006/DijksterhuisEtAl/DijksterhuisEtAl.txt]

Dijksterhuis A., Bos, M. W., Nordgren, L. F. & van Baaren, R. B. (2006). On making the right choice: The deliberation-without-attention effect, Science, 311, 1005-1007.

Page 1006, bottom of middle column and top of right column: 
	F(1,76)=4.85, p<.04
	F<1, not significant
	F(1,40)=4.95, p<.04

Page 1006, middle of right column: F(1, 47)=5.63, p<.03. Note, supplemental material claims N=59, so df is not clear here. 

Page 1007, middle of left column: t(48)=2.13, p<.04. not clear why df=n-1 here

Page 1007, top of middle column:
	F(1,25)=6.52, p<.02. 
	F(1,25)=6.12, p<.02
