# Supplementary material for: Excess Success for Psychology Articles in the Journal Science
Source: PLoS One. 2014 Dec 4;9(12):e114255. doi: 10.1371/journal.pone.0114255 (PMC4256411; doi:10.1371/journal.pone.0114255)
Supplement: Information S2 — TES analysis calculations. This compressed file contains a directory for every article in Table 2. Each directory includes a text file describing the location of the statistics taken from the article that were used for the TES analysis. It also includes a spreadsheet that summarizes the statistics, computes effect sizes (where appropriate), and lists the estimated success probability for each experiment. The directory also includes any R source code that was used to estimate success probability. (ZIP) [file pone.0114255.s002.zip › TESAnalyses/2006/DijksterhuisEtAl/Simulations/Exp1.R]

rm(list=ls(all=TRUE))  # clear all variables
# Programmed by Greg Francis (gfrancis@purdue.edu) October, 2013

# Exp. 1 (Dijksterhuis et al, 2006) between subjects design

# define properties of experiments
n1 = 20 # Conscious-simple
n2 =19 # Unconscious-simple
n3 = 21 # Conscious-complex
n4 = 20 # Unconscious-complex

# Used an ANOVA to test proportions (not clear why)
# Conscious-simple, Unconscious-simple, Conscious-Complex, Unconscious-Complex
Means = c(0.55, 0.421052632, 0.238095238, 0.6)

numRepeats = 100000
numSuccess = 0

NS1=0
NS2=0
NS3=0

for(rep in c(1:numRepeats)){

	# Create data sets
    x1 =  runif( n=n1, min=0, max=1) 
	y1 =  runif( n=n2 , min=0, max=1) 	
	z1 =  runif( n=n3 , min=0, max=1) 
	w1 = runif(n=n4, min=0, max=1)	
	
	# convert to 0-1 responses
	ConSimp = ifelse(x1<= Means[1], 1, 0)
	UnconSimp = ifelse(y1<= Means[2], 1, 0)
	ConComp = ifelse(z1<= Means[3], 1, 0)
	UnconComp = ifelse(w1<= Means[4], 1, 0)
    				
	# Set up for ANOVA
	Task <- c()
	State<-c()
	Result <-c()
	
	for(i in c(1:n1)){
		Task <- c(Task, "Simple")
		State <-c(State, "Conscious")
		Result <- c(Result, ConSimp[i])
	}
	for(i in c(1:n2)){
		Task <- c(Task, "Simple")
		State <-c(State, "Unconscious")
		Result <- c(Result, UnconSimp[i])
	}
	for(i in c(1:n3)){
		Task <- c(Task, "Complex")
		State <-c(State, "Conscious")
		Result <- c(Result, ConComp[i])
	}
	for(i in c(1:n4)){
		Task <- c(Task, "Complex")
		State <-c(State, "Unconscious")
		Result <- c(Result, UnconComp[i])
	}
				
	# One-way ANOVA 
	dataTwoWay = data.frame(Task = Task, State = State, Result = Result)
	out <- anova(lm(Result ~ Task* State, dataTwoWay))
	thing<-out$`Pr(>F)`
	interactionP = thing[3]
	
	# follow up t-tests (not clear why they did not use contrasts)
	# t-test (Conscious-Simple vs. Conscious-Complex)	
	if(var(ConSimp) != 0 && var(ConComp) != 0){
		tout<-t.test(ConSimp, ConComp)
		p2 <- tout$p.value
	}
	else{p2 = 1}


	# t-test (Unconscious-Simple vs. Unconscious-Complex)	(expect not to reject)
	if(var(UnconSimp) != 0 && var(UnconComp) != 0){
		tout2<-t.test(UnconSimp, UnconComp)
		p3 <- tout2$p.value
	}
	else{p3=1}
	
		
		# See if all tests rejects as predicted 
		if (interactionP <=0.05 && p2 <=0.05 && p3>0.05)	
		{
			numSuccess = numSuccess +1
			}		
			
		if(interactionP <=0.05){NS1=NS1+1}	
		if(p2<=0.05){NS2=NS2+1}	
		if(p3>0.05){NS3=NS3+1}	

	if(rep%%10000==0){cat("rep ", rep,"\n")}		
}

cat("------\n",numSuccess/numRepeats, "\n")
cat("------\n Interaction ", NS1/numRepeats, "\n")
cat("Unconscious ", NS2/numRepeats, "\n")
cat("Conscious ", NS3/numRepeats, "\n")
