# Supplementary material for: Excess Success for Psychology Articles in the Journal Science
Source: PLoS One. 2014 Dec 4;9(12):e114255. doi: 10.1371/journal.pone.0114255 (PMC4256411; doi:10.1371/journal.pone.0114255)
Supplement: Information S2 — TES analysis calculations. This compressed file contains a directory for every article in Table 2. Each directory includes a text file describing the location of the statistics taken from the article that were used for the TES analysis. It also includes a spreadsheet that summarizes the statistics, computes effect sizes (where appropriate), and lists the estimated success probability for each experiment. The directory also includes any R source code that was used to estimate success probability. (ZIP) [file pone.0114255.s002.zip › TESAnalyses/2006/DijksterhuisEtAl/TESAnalysis.xls]

## Sheet: Power
	n1	n2	t	p	J	d	g	Post Hoc Power
Study 1	Multiple tests							0.3556	Simulation
Study 2	24	25	2.37276	0.0217986	0.983957	0.678073	0.667195	0.628115
Study 3		49	2.13	0.0384366	0.984293	0.304286	0.299506	0.537687
Study 4a (Bijenkorf customers)	13	14	2.55343	0.0171476	0.969697	0.98349	0.953687	0.662824
Study 4b (IKEA customers)	13	14	2.47386	0.0205095	0.969697	0.952844	0.92397	0.635371
								0.0505773	Probability of all experiments showing desired outcome

## Sheet: Experiment 1
		N	f	round f	newp
ConscSimp	0.554775	20	11.0955	11	0.55
UnconSimp	0.426714	19	8.10757	8	0.421053
ConComp	0.237344	21	4.98422	5	0.238095
UnconComp	0.599601	20	11.992	12	0.6
