# Supplementary material for: Excess Success for Psychology Articles in the Journal Science
Source: PLoS One. 2014 Dec 4;9(12):e114255. doi: 10.1371/journal.pone.0114255 (PMC4256411; doi:10.1371/journal.pone.0114255)
Supplement: Information S2 — TES analysis calculations. This compressed file contains a directory for every article in Table 2. Each directory includes a text file describing the location of the statistics taken from the article that were used for the TES analysis. It also includes a spreadsheet that summarizes the statistics, computes effect sizes (where appropriate), and lists the estimated success probability for each experiment. The directory also includes any R source code that was used to estimate success probability. (ZIP) [file pone.0114255.s002.zip › TESAnalyses/2006/VohsEtAl/Simulations/Exp5.R]

rm(list=ls(all=TRUE))  # clear all variables
# Programmed by Greg Francis (gfrancis@purdue.edu) August, 2013

# Exp. 5 (Vohs et al. 2006) between subjects design

# define properties of experiments
n1 = 11 # Money
n2 = 11 # LowMoney
n3 = 11 # Control2

SampleSize = c(n1, n2, n3)
Means = c(18.00, 20.30, 19.72)  
SampleSD = c(1.96, 1.77, 2.28)  
SDs = SampleSD
#Pooled SD
pooleddf = sum(SampleSize) -3
pooledVar = sum(SampleSD^2 *(SampleSize-1))/pooleddf
SDs = sqrt(pooledVar) +0*SampleSD  # value that matches means and F value

numRepeats = 100000
numSuccess = 0

NS1=0
NS2=0
NS3=0
NS4=0

for(rep in c(1:numRepeats)){

# Draw random samples and run the tests, then compute power for those test from that sample
    Money  <- rnorm(n1, mean=Means[1], sd=SDs[1])
	LowMoney <- rnorm(n2, mean=Means[2], sd=SDs[2])	
    Control2  <- rnorm(n3, mean=Means[3], sd=SDs[3])
    				
	# Set up for ANOVA
	Condition <- c()
	Time <-c()
	
	for(i in c(1:n1)){
		Condition <- c(Condition, "Money")
		Time <- c(Time, Money[i])
	}
	for(i in c(1:n2)){
		Condition <- c(Condition, "LowMoney")
		Time <- c(Time, LowMoney[i])
	}
	for(i in c(1:n3)){
		Condition <- c(Condition, "Control2")
		Time <- c(Time, Control2[i])
	}
	
			
	# One-way ANOVA 
	dataOneWay = data.frame(Condition = Condition, Time = Time)
	out <- anova(lm(Time ~ Condition, dataOneWay))
	thing<-out$`Pr(>F)`
	mainP = thing[1]
	thing<-out$`Mean Sq`
	MSE = thing[2]
	dfMSE = pooleddf

	# Contrast (Money vs. Control1)
	weights <- c(1,  -1, 0)
	nweights <- c(weights[1]/sqrt(n1), weights[2]/sqrt(n2), weights[3]/sqrt(n3))
	L = weights[1]*mean(Money) + weights[2]*mean(LowMoney) + weights[3]*mean(Control2) 
	t= abs(L)/sqrt(sum(nweights*nweights)*MSE) 		
	contrastP1 <-  2 * (1 - pt(t, df= dfMSE))	
	
	# Contrast (Money vs. Control2)
	weights <- c(-1,  0, 1)
	nweights <- c(weights[1]/sqrt(n1), weights[2]/sqrt(n2), weights[3]/sqrt(n3))
	L = weights[1]*mean(Money) + weights[2]*mean(LowMoney) + weights[3]*mean(Control2) 
	t= abs(L)/sqrt(sum(nweights*nweights)*MSE) 		
	contrastP2 <-  2 * (1 - pt(t, df= dfMSE))	
	
	# Contrast (Control1 vs. Control2)  predicted null
	weights <- c(0,  1, -1)
	nweights <- c(weights[1]/sqrt(n1), weights[2]/sqrt(n2), weights[3]/sqrt(n3))
	L = weights[1]*mean(Money) + weights[2]*mean(LowMoney) + weights[3]*mean(Control2) 
	t= abs(L)/sqrt(sum(nweights*nweights)*MSE) 		
	contrastP3 <-  2 * (1 - pt(t, df= dfMSE))	
	
		# See if all tests rejects as predicted 
		if (mainP<=0.05 && contrastP1 <=0.05 && contrastP2<=0.05 && contrastP3>.05)	
		{
			numSuccess = numSuccess +1
			}		
			
		if(mainP <=0.05){NS1=NS1+1}	
		if(contrastP1<=0.05){NS2=NS2+1}	
		if(contrastP2<=0.05){NS3=NS3+1}	
		if(contrastP3>0.05){NS4=NS4+1}	

	if(rep%%10000==0){cat("rep ", rep,"\n")}		
}

cat("------\n",numSuccess/numRepeats, "\n")
cat("------\n Main ", NS1/numRepeats, "\n")
cat("Contrast1 ", NS2/numRepeats, "\n")
cat("Contrast2 ", NS3/numRepeats, "\n")
cat("Contrast3 ", NS4/numRepeats, "\n")
