# Supplementary material for: Excess Success for Psychology Articles in the Journal Science
Source: PLoS One. 2014 Dec 4;9(12):e114255. doi: 10.1371/journal.pone.0114255 (PMC4256411; doi:10.1371/journal.pone.0114255)
Supplement: Information S2 — TES analysis calculations. This compressed file contains a directory for every article in Table 2. Each directory includes a text file describing the location of the statistics taken from the article that were used for the TES analysis. It also includes a spreadsheet that summarizes the statistics, computes effect sizes (where appropriate), and lists the estimated success probability for each experiment. The directory also includes any R source code that was used to estimate success probability. (ZIP) [file pone.0114255.s002.zip › TESAnalyses/2006/VohsEtAl/Simulations/Exp9.R]

rm(list=ls(all=TRUE))  # clear all variables
# Programmed by Greg Francis (gfrancis@purdue.edu) October 2013

# Exp. 9 (Vohs et al. 2006) between subjects design

# define properties of experiment 
n1 = 12 # Money
n2 =13  # Fish
n3 = 12	#Control

# signs of amusement
f1 = 10
f2 = 4
f3 = 3

alpha = 0.05

proportions = c(f1/n1, f2/n2, f3/n3)

# repeat experiments to estimate power
numExperiments =100000

numReject=0
NS1=0
NS2=0
NS3=0

for(experimentNum in c(1: numExperiments)){


#cat(experimentNum, "\n")

    x1 =  runif( n=n1, min=0, max=1) 
	y1 =  runif( n=n2 , min=0, max=1) 	
	z1 =  runif( n=n3 , min=0, max=1) 	


	# convert to 0-1 responses
	Money = ifelse(x1<= proportions[1], 1, 0)
	Fish = ifelse(y1<= proportions[2], 1, 0)
	Control = ifelse(z1<= proportions[3], 1, 0)

	# just to test out data from paper (it matches)	
	if(1==0){
	Money[1:f1] = 1
	Money[(f1+1):n1] = 0	
	Fish[1:f2] = 1
	Fish[(f2+1):n2] = 0
	Control[1:f3] = 1
	Control[(f3+1):n3] = 0
	}
	
	# Omnibus test
	result1 <-prop.test(c(sum(Money), sum(Fish), sum(Control)), n=c(n1, n2, n3), correct=FALSE) 
	p1<-result1$p.value

	# Money vs. fish
	result2 <-prop.test(c(sum(Money), sum(Fish)), n=c(n1, n2), correct=FALSE) 
	p2<-result2$p.value

	# Money vs. control
	result3 <-prop.test(c(sum(Money), sum(Control)), n=c(n1, n3), correct=FALSE) 
	p3<-result3$p.value

	if (p1<= alpha && p2<=alpha && p3<=alpha) 	{
		numReject = numReject +1
		}
	if(p1 <=0.05){NS1=NS1+1}	
	if(p2 <=0.05){NS2=NS2+1}	
	if(p3 <=0.05){NS3=NS3+1}	

}  #End current experiment

# output statistics
propReject = numReject/numExperiments


cat("Proportion reject =", propReject, "\n")
cat("OminTest ", NS1/numExperiments, "\n")
cat("Contrast1 ", NS2/numExperiments, "\n")
cat("Contrast2 ", NS3/numExperiments, "\n")
