# Supplementary material for: Excess Success for Psychology Articles in the Journal Science
Source: PLoS One. 2014 Dec 4;9(12):e114255. doi: 10.1371/journal.pone.0114255 (PMC4256411; doi:10.1371/journal.pone.0114255)
Supplement: Information S2 — TES analysis calculations. This compressed file contains a directory for every article in Table 2. Each directory includes a text file describing the location of the statistics taken from the article that were used for the TES analysis. It also includes a spreadsheet that summarizes the statistics, computes effect sizes (where appropriate), and lists the estimated success probability for each experiment. The directory also includes any R source code that was used to estimate success probability. (ZIP) [file pone.0114255.s002.zip › TESAnalyses/2006/VohsEtAl/TESAnalysis.xls]

## Sheet: Power analysis
Vohs et al. (2006)
	Condition	n2	n	t [sqrt(F)]	p	Cohen's d	J	Hedges's g	Post hoc power
Exp. 1	multiple tests								0.47639	simulation
Exp. 2		19	19	2.03	0.0497963	0.658619	0.979021	0.644802	0.489807
Exp. 3		20	19	2.06	0.0464842	0.659945	0.979592	0.646477	0.502238
Exp. 4		22	22	2.13	0.039074	0.642219	0.982036	0.630682	0.533431
Exp. 5	multiple tests								0.40321
Exp. 6		22	22	2.13	0.039074	0.642219	0.982036	0.630682	0.533431
Exp. 7	multiple tests								0.45804
Exp. 8	multiple tests								0.45343
Exp. 9	chi-square tests								0.7286
									0.00203464	Probability every test rejects null

## Sheet: Exp 9
n1	n2	n3	p1	p2	p3	f1	f2	f3	round(f1)	round(f2)	round(f3)	newp1	newp2	newp3
12	13	12	0.83	0.31	0.25	9.96	4.03	3	10	4	3	0.833333	0.307692	0.25
37
