# Supplementary material for: Excess Success for Psychology Articles in the Journal Science
Source: PLoS One. 2014 Dec 4;9(12):e114255. doi: 10.1371/journal.pone.0114255 (PMC4256411; doi:10.1371/journal.pone.0114255)
Supplement: Information S2 — TES analysis calculations. This compressed file contains a directory for every article in Table 2. Each directory includes a text file describing the location of the statistics taken from the article that were used for the TES analysis. It also includes a spreadsheet that summarizes the statistics, computes effect sizes (where appropriate), and lists the estimated success probability for each experiment. The directory also includes any R source code that was used to estimate success probability. (ZIP) [file pone.0114255.s002.zip › TESAnalyses/2006/VohsEtAl/VohsEtAl.txt]

Vohs, K. D., Mead, N. L. & Goode, M. R. (2006). The psychological consequences of money. Science, 311, 1154-1156.

Page 1154, bottom of middle column: 
	F(1,39)=3.73, p<.04
	t(49)<1
	t(49)=2.44, p<.02
	t(49)=2.30, p<.03

Page 1155, top of left column: t(35)=2.03, p=.05

Page 1155, bottom of left column: t(37)=2.06, p<.05. 

Page 1155, middle of middle column: t(42)=2.13, p<.04

Page 1155, middle of right column:
	F(2,32)=4.34, p<.03; df does not match given samples sizes in supplemental
	t(32)=2.75, p<.02
	t(32)=2.13, p<.05

Page 1155, bottom of right column: t(38)=2.13, p<.05; df does not match sample sizes in supplement. 

Page 1156, middle of left column: 
	t(33)=2.37, p<.05
	t(33)=2.30, p<.05

Page 1156, top of middle column:
	F(2,58)=4.04, p<.05
	t(58)=2.75, p<.05
	t(58)=2.10, p<.05

Page 1156, middle of middle column:
	X^2(2, n=37)=10.10, p<.01
	X^2(1)=7.00, p<.05
	X^2(1)=8.22, p<.05
