# Supplementary material for: Excess Success for Psychology Articles in the Journal Science
Source: PLoS One. 2014 Dec 4;9(12):e114255. doi: 10.1371/journal.pone.0114255 (PMC4256411; doi:10.1371/journal.pone.0114255)
Supplement: Information S2 — TES analysis calculations. This compressed file contains a directory for every article in Table 2. Each directory includes a text file describing the location of the statistics taken from the article that were used for the TES analysis. It also includes a spreadsheet that summarizes the statistics, computes effect sizes (where appropriate), and lists the estimated success probability for each experiment. The directory also includes any R source code that was used to estimate success probability. (ZIP) [file pone.0114255.s002.zip › TESAnalyses/2006/ZhongLijenquist/Simulations/Exp3b.R]

rm(list=ls(all=TRUE))  # clear all variables
# Programmed by Greg Francis (gfrancis@purdue.edu) July 2013

# Exp. 3b (Zhong & Lijenquist 2006) one-sample design

# define properties of experiment 
n1 = 15

# picked wipe
f1 = 8

alpha = 0.05

proportions = c(f1/n1)

# repeat experiments to estimate power
numExperiments =100000

numReject=0

for(rep in c(1: numExperiments)){


    x1 =  runif( n=n1, min=0, max=1) 

	# convert to 0-1 responses
	Wipe = ifelse(x1<= proportions[1], 1, 0)

	# just to test out data from paper (it matches)	
	if(1==0){
	Wipe[1:f1] = 1
	Wipe[(f1+1):n1] = 0	
	}
	
	# Difference from .5
	result1 <-prop.test(c(sum(Wipe)), n=c(n1), correct=FALSE) 
	p1<-result1$p.value

	if (p1> alpha) 	{
		numReject = numReject +1
		}

	if(rep%%10000==0){cat("rep ", rep,"\n")}		

}  #End current experiment

# output statistics
propReject = numReject/numExperiments


cat("Proportion do not reject =", propReject, "\n")
