# Supplementary material for: Excess Success for Psychology Articles in the Journal Science
Source: PLoS One. 2014 Dec 4;9(12):e114255. doi: 10.1371/journal.pone.0114255 (PMC4256411; doi:10.1371/journal.pone.0114255)
Supplement: Information S2 — TES analysis calculations. This compressed file contains a directory for every article in Table 2. Each directory includes a text file describing the location of the statistics taken from the article that were used for the TES analysis. It also includes a spreadsheet that summarizes the statistics, computes effect sizes (where appropriate), and lists the estimated success probability for each experiment. The directory also includes any R source code that was used to estimate success probability. (ZIP) [file pone.0114255.s002.zip › TESAnalyses/2006/ZhongLijenquist/TESAnalysis.xls]

## Sheet: Power analysis
Zhong & Lijenquist (2006)
	Condition	n2	n	t [sqrt(F)]	p	Cohen's d	J	Hedges's g	Post hoc power
Exp. 1		30	30	2.06398	0.0435032	0.532917	0.987013	0.525996	0.517353
Exp. 2		13	14	2.64386	0.0139521	1.01832	0.969697	0.987463	0.692997
Exp. 3	chi square	16	16	0.375	0.75			-0.776279	0.593178
Exp. 3b	equal desirability, predicted null		15	0.53					0.95867	simulation
Exp. 4	moral emotions, one tail	23	22	1.71464	0.0468053	0.511334	0.982456	0.502363	0.505237
Exp. 4b	nonmoral emotions, predicted null	23	22	0.5	0.309812	0.149108	0.982456	0.146492	0.923175
									0.0950935	Probability every test rejects null

## Sheet: Exp. 3
n1	n2		p1	p2		f1	f2		round(f1)	round(f2)		newp1	newp2
16	16		0.375	0.75		6	12		6	12		0.375	0.75
