# Supplementary material for: Excess Success for Psychology Articles in the Journal Science
Source: PLoS One. 2014 Dec 4;9(12):e114255. doi: 10.1371/journal.pone.0114255 (PMC4256411; doi:10.1371/journal.pone.0114255)
Supplement: Information S2 — TES analysis calculations. This compressed file contains a directory for every article in Table 2. Each directory includes a text file describing the location of the statistics taken from the article that were used for the TES analysis. It also includes a spreadsheet that summarizes the statistics, computes effect sizes (where appropriate), and lists the estimated success probability for each experiment. The directory also includes any R source code that was used to estimate success probability. (ZIP) [file pone.0114255.s002.zip › TESAnalyses/2006/ZhongLijenquist/ZohnLiljenquist.txt]

Zhong, C-B. & Liljenquist, K.  (2006). Washing away your sins: Threatened morality and physical cleansing. Science, 313, 1451-1452.

Page 1451, middle of right column: F(1,58)=4.26, p=.04

Page 1452, top of left column: F(1,25)=6.99, p=.01

Page 1452, middle of left column: X^2=4.57, p=.03. 

Page 1452, bottom of middle column: 
	F(1,41)=2.94, p=.047
	F(1,41)=0.25, p=.31

Supplemental material, page 5, just above study 4. Equal desirability percentages.
