# Supplementary material for: Excess Success for Psychology Articles in the Journal Science
Source: PLoS One. 2014 Dec 4;9(12):e114255. doi: 10.1371/journal.pone.0114255 (PMC4256411; doi:10.1371/journal.pone.0114255)
Supplement: Information S2 — TES analysis calculations. This compressed file contains a directory for every article in Table 2. Each directory includes a text file describing the location of the statistics taken from the article that were used for the TES analysis. It also includes a spreadsheet that summarizes the statistics, computes effect sizes (where appropriate), and lists the estimated success probability for each experiment. The directory also includes any R source code that was used to estimate success probability. (ZIP) [file pone.0114255.s002.zip › TESAnalyses/2007/WoodEtAl/Simulations/RepExp1.R]

rm(list=ls(all=TRUE))  # clear all variables
# Programmed by Greg Francis (gfrancis@purdue.edu) August 2013

# Replication of Exp. 1 Wood et al. (2007); reported in supplemental material 2

# define properties of experiment
n1 = 26

f1 = 18

alpha = 0.05

proportion= f1/n1

# repeat experiments to estimate power
numExperiments =100000

sumRejects=0

for(rep in c(1: numExperiments)){

    x1 =  runif( n=n1, min=0, max=1) 

	
	# convert to 0-1 responses
	Inspect = ifelse(x1<= proportion, 1, 0)
	# just to test out data from paper 
	if(1==0){
	Inspect[1:f1] = 1
	Inspect[(f1+1):n1] = 0	
	}
	
	# Binomial test
	test <- binom.test(x=sum(Inspect), n=n1, p = 0.5, alternative="greater")
	
	p2<-test$p.value
	
	if (p2<= alpha)	{
		sumRejects = sumRejects +1
		}
	if(rep%%10000==0){cat("rep ", rep,"\n")}		
}  #End current experiment

# output statistics
propReject = sumRejects/numExperiments

cat("Proportion reject =", propReject, "\n")
