# Supplementary material for: Excess Success for Psychology Articles in the Journal Science
Source: PLoS One. 2014 Dec 4;9(12):e114255. doi: 10.1371/journal.pone.0114255 (PMC4256411; doi:10.1371/journal.pone.0114255)
Supplement: Information S2 — TES analysis calculations. This compressed file contains a directory for every article in Table 2. Each directory includes a text file describing the location of the statistics taken from the article that were used for the TES analysis. It also includes a spreadsheet that summarizes the statistics, computes effect sizes (where appropriate), and lists the estimated success probability for each experiment. The directory also includes any R source code that was used to estimate success probability. (ZIP) [file pone.0114255.s002.zip › TESAnalyses/2007/WoodEtAl/TESAnalysis.xls]

## Sheet: Power analysis
Wood et al. (2007)
all tests are one-tailed
	Condition	n2	n	statistic (t or p1)	p or p2	Cohen's d	J	ES (g or h)	Post hoc power
Exp. 1	tamarins		10	1.88944	0.0457087	0.597495	0.914286	0.546281	0.480643
Exp. 1	rhesus chi-square	20	20	0.85	0.55			0.67523	0.688079
Exp. 1	chimpanzees		25	2.02	0.021745	0.404			0.606503	from G*Power3
Exp. 2	tamarins	10	15	1.61245	0.0602512	0.658281	0.967033	0.636579	0.48537	alpha=.06
Exp. 2	rhesus chi-square	32	32	0.875	0.5			0.848062	0.959716
Exp. 2	chimpanzees		25	1.87	0.0308003	0.374			0.550966	from G*Power3
Rep Exp. 1	rhesus, one-sample prop test		26	0.692308					0.59685	simulation
									0.0307255	Probability every test rejects null
									0.0514794

## Sheet: Rhesus Exps.
n1	n2	p1	p2	f1	f2	round(f1)	round(f2)	newp1	newp2
20	20	0.85	0.55	17	11
Exp. 2
n1	n2	p1	p2	f1	f2	round(f1)	round(f2)	newp1	newp2
32	32	0.88	0.5	28.16	16	28	16	0.875	0.5
