# Supplementary material for: Excess Success for Psychology Articles in the Journal Science
Source: PLoS One. 2014 Dec 4;9(12):e114255. doi: 10.1371/journal.pone.0114255 (PMC4256411; doi:10.1371/journal.pone.0114255)
Supplement: Information S2 — TES analysis calculations. This compressed file contains a directory for every article in Table 2. Each directory includes a text file describing the location of the statistics taken from the article that were used for the TES analysis. It also includes a spreadsheet that summarizes the statistics, computes effect sizes (where appropriate), and lists the estimated success probability for each experiment. The directory also includes any R source code that was used to estimate success probability. (ZIP) [file pone.0114255.s002.zip › TESAnalyses/2007/WoodEtAl/WoodEtAl.txt]

Wood, J. N., Glynn, D. D., Phillips, B. C. & Hauser, M. D. (2007). The perception of rational, goal-directed action in nonhuman primates, Science, 317, 1402-1405.

Page 1403, bottom of right column: 
	F(1,9)=3.57, p=.05
	X^2(1,N=40)=4.29, p=.02
	z=-2.02, p=.02

Page 1404, bottom of middle column: 
	F(1,24)=2.60, p=.06. df should be 23 
	X^2(1,N=64)=10.47, p<.001
	z=-1.87, p=.03

Replication material, bottom of page 4: binomial test p=.04
