# Supplementary material for: Excess Success for Psychology Articles in the Journal Science
Source: PLoS One. 2014 Dec 4;9(12):e114255. doi: 10.1371/journal.pone.0114255 (PMC4256411; doi:10.1371/journal.pone.0114255)
Supplement: Information S2 — TES analysis calculations. This compressed file contains a directory for every article in Table 2. Each directory includes a text file describing the location of the statistics taken from the article that were used for the TES analysis. It also includes a spreadsheet that summarizes the statistics, computes effect sizes (where appropriate), and lists the estimated success probability for each experiment. The directory also includes any R source code that was used to estimate success probability. (ZIP) [file pone.0114255.s002.zip › TESAnalyses/2008/WhitsonGalinsky/Simulations/Exp6.R]

rm(list=ls(all=TRUE))  # clear all variables
# Programmed by Greg Francis (gfrancis@purdue.edu) August, 2013

# Exp. 6 (Whitson & Galinsky, 2008) between subjects design

# likelihood of conspiracy

# define properties of experiments
n1 = 17 # wo self control
n2 = 17 # with self control
n3 = 16 # baseline


SampleSize = c(n1, n2, n3)
Means = c(4.76, 4.18, 4.20)
SampleSD = c(0.87, 0.83, 1.10)
#Pooled SD
pooleddf = sum(SampleSize) -3
pooledVar = sum(SampleSD^2 *(SampleSize-1))/pooleddf
SDs = sqrt(pooledVar) +0*SampleSD

numRepeats = 100000
numSuccess = 0

NS1=0
NS2=0

for(rep in c(1:numRepeats)){

# Draw random samples and run the tests, then compute power for those test from that sample
    NoSelfControl  <- rnorm(n1, mean=Means[1], sd=SDs[1])
	SelfControl <- rnorm(n2, mean=Means[2], sd=SDs[2])	
    Baseline  <- rnorm(n3, mean=Means[3], sd=SDs[3])
    				
	# Set up for ANOVA
	Condition <- c()
	Rating <-c()
	
	for(i in c(1:n1)){
		Condition <- c(Condition, "NoSelfControl")
		Rating <- c(Rating, NoSelfControl[i])
	}
	for(i in c(1:n2)){
		Condition <- c(Condition, "SelfControl")
		Rating <- c(Rating, SelfControl[i])
	}
	for(i in c(1:n3)){
		Condition <- c(Condition, "Baseline")
		Rating <- c(Rating, Baseline[i])
	}	
			
	
			
	# One-way ANOVA
	dataOneWay=data.frame(Condition=Condition, Rating = Rating)
	out <- anova(lm(Rating ~ Condition, dataOneWay))
	# test with MSE from overall ANOVA
	thing2<-out$`Mean Sq`
	MSE = thing2[2]
	
	#Contrasts

	# NoSelfControl vs. SelfControl and baseline
	weights = c(2, -1, -1)
	nweights <- c(weights[1]/sqrt(n1), weights[2]/sqrt(n2), weights[3]/sqrt(n3))
	L = weights[1]*mean(NoSelfControl) + weights[2]*mean(SelfControl) + weights[3]*mean(Baseline) 
	t= abs(L)/sqrt(sum(nweights*nweights)*MSE) 
	pvalue1 <-  2 * (1 - pt(abs(t), df= pooleddf))		
	
	
		# See if all tests rejects as predicted 
			if (pvalue1<=0.05 )	
			{
				numSuccess = numSuccess +1
				}		
				
			if(pvalue1<=0.05){NS1=NS1+1}	

	if(rep%%10000==0){cat("rep ", rep,"\n")}		
}

cat("------\n",numSuccess/numRepeats, "\n")
cat("------\nContrast1 ", NS1/numRepeats, "\n")
