# Supplementary material for: Excess Success for Psychology Articles in the Journal Science
Source: PLoS One. 2014 Dec 4;9(12):e114255. doi: 10.1371/journal.pone.0114255 (PMC4256411; doi:10.1371/journal.pone.0114255)
Supplement: Information S2 — TES analysis calculations. This compressed file contains a directory for every article in Table 2. Each directory includes a text file describing the location of the statistics taken from the article that were used for the TES analysis. It also includes a spreadsheet that summarizes the statistics, computes effect sizes (where appropriate), and lists the estimated success probability for each experiment. The directory also includes any R source code that was used to estimate success probability. (ZIP) [file pone.0114255.s002.zip › TESAnalyses/2008/WhitsonGalinsky/Simulations/Footnote35.R]

rm(list=ls(all =TRUE))  # clear aOtherLackControl variables
# Programmed by Greg Francis (gfrancis@purdue.edu) October 2013

# Footnote 35 (Whitson & Galinsky, 2008) between subjects design

# define properties of experiment
n1 = 22 # Other focused, lackControl
n2 =23 # Other focused, Control
n3 = 21 # self focused, lackControl
n4 = 20 #self focused, Control


contrastdf = n1+n2+n3+n4-4
Means = c(4.76, 4.18, 4.87, 4.30)
SDs = c(0.76, 0.78, 0.85, 0.95)
Ns = c(n1, n2, n3, n4)
pooledVar = sum((Ns-1)*SDs*SDs)/contrastdf
SDs = sqrt(pooledVar) + 0*SDs # same for aOtherLackControl conditions

numRepeats = 100000
numSuccess = 0
NS1=0
NS2=0
NS3=0
NS4=0

for(rep in c(1:numRepeats)){

# Draw random samples and run the tests, then compute Focus for those test from that sample
    OtherLackControl  <- rnorm(n1, mean=Means[1], sd=SDs[1])
	OtherControl <- rnorm(n2, mean=Means[2], sd=SDs[2])	
	SelfLackControl <- rnorm(n3, mean=Means[3], sd=SDs[3])
	SelfControl <- rnorm(n4, mean=Means[4], sd=SDs[4])	
	

	# Set up data frame
	
	Focus<-c()
	ControlStatus <-c()
	ConspiracyPerception <-c()	
		
	for(i in c(1:n1)){
		Focus <- c(Focus, "Other")
		ControlStatus <- c(ControlStatus, "Lack")
		ConspiracyPerception <- c(ConspiracyPerception, OtherLackControl[i])
	}
	for(i in c(1:n2)){
		Focus <- c(Focus, "Other")
		ControlStatus <- c(ControlStatus, "Control")
		ConspiracyPerception <- c(ConspiracyPerception, OtherControl[i])
	}
	for(i in c(1:n3)){
		Focus <- c(Focus, "Self")
		ControlStatus <- c(ControlStatus, "Lack")
		ConspiracyPerception <- c(ConspiracyPerception, SelfLackControl[i])
	}	
	for(i in c(1:n4)){
		Focus <- c(Focus, "Self")
		ControlStatus <- c(ControlStatus, "Control")
		ConspiracyPerception <- c(ConspiracyPerception, SelfControl[i])
	}	
	
	dataTwoWay=data.frame(Focus=Focus, ControlStatus=ControlStatus, ConspiracyPerception=ConspiracyPerception)
	
	
	#ANOVA	
	out <- anova(lm(ConspiracyPerception~Focus*ControlStatus, dataTwoWay))
	thing<-out$`Pr(>F)`
	ControlStatusP = thing[2]
	interactionP = thing[3]
	thing2<-out$`Mean Sq`
	MSE = thing2[4]		
	
	# t-tests (not sure why contrasts were not used)
	
	# Other focused scenarios
	test1<-t.test(OtherLackControl, OtherControl)
	p1<- test1$p.value
	
	# Self focused scenarios
	test2<-t.test(SelfLackControl, SelfControl)
	p2<- test2$p.value
		

		# See if tests reject as predicted
			if (ControlStatusP <=0.05 && interactionP>.05 && p1<=0.05 && p2<=0.052 )	{
				numSuccess = numSuccess +1
				}
			if (ControlStatusP <=0.05){NS1=NS1+1}				
			if (interactionP >0.05){NS2=NS2+1}
			if (p1 <=0.05){NS3=NS3+1}				
			if (p2 <=0.05){NS4=NS4+1}	
	if(rep%%10000==0){cat("rep ", rep,"\n")}		

	}

cat("------\n",numSuccess/numRepeats, "\n")
cat("ControlStatus ", NS1/numRepeats, "\n")
cat("interaction ", NS2/numRepeats, "\n")
cat("Control for other ", NS3/numRepeats, "\n")
cat("Control for self ", NS4/numRepeats, "\n")
