# Supplementary material for: Excess Success for Psychology Articles in the Journal Science
Source: PLoS One. 2014 Dec 4;9(12):e114255. doi: 10.1371/journal.pone.0114255 (PMC4256411; doi:10.1371/journal.pone.0114255)
Supplement: Information S2 — TES analysis calculations. This compressed file contains a directory for every article in Table 2. Each directory includes a text file describing the location of the statistics taken from the article that were used for the TES analysis. It also includes a spreadsheet that summarizes the statistics, computes effect sizes (where appropriate), and lists the estimated success probability for each experiment. The directory also includes any R source code that was used to estimate success probability. (ZIP) [file pone.0114255.s002.zip › TESAnalyses/2008/WhitsonGalinsky/TESAnalysis.xls]

## Sheet: Power analysis
Whitson & Galinsky (2008)
	Condition	n2	n	statistic (t or p1)	p2	p	Cohen's d	J	ES (g or h)	Post hoc power
Exp. 1		14	15	2.11		0.0442668	0.784101	0.971963	0.762117	0.507105
Exp. 2		18	18	1.76		0.087403	0.586667	0.977778	0.57363	0.517045	alpha=.1
Exp. 3		21	20	2.03		0.0492174	0.634254	0.980645	0.621978	0.49272
Exp. 4		12	13	2.18		0.0397472	0.872698	0.967033	0.843928	0.52387
Exp. 5	chi-square test	20	24	0.25	0.583333				-0.691047	0.62647
Exp. 6	contrast									0.51726	simulation
Footnote 37	multiple tests									0.35679
										0.00782477	Probability every test rejects null

## Sheet: Exp. 5
n1	n2	p1	p2	f1	f2	round(f1)	round(f2)	newp1	newp2
20	24	0.25	0.58	5	13.92	5	14	0.25	0.583333
