# Supplementary material for: Excess Success for Psychology Articles in the Journal Science
Source: PLoS One. 2014 Dec 4;9(12):e114255. doi: 10.1371/journal.pone.0114255 (PMC4256411; doi:10.1371/journal.pone.0114255)
Supplement: Information S2 — TES analysis calculations. This compressed file contains a directory for every article in Table 2. Each directory includes a text file describing the location of the statistics taken from the article that were used for the TES analysis. It also includes a spreadsheet that summarizes the statistics, computes effect sizes (where appropriate), and lists the estimated success probability for each experiment. The directory also includes any R source code that was used to estimate success probability. (ZIP) [file pone.0114255.s002.zip › TESAnalyses/2008/WhitsonGalinsky/WhitsonGalinsky.txt]

Whitson, J. A. & Galinsky, A. D. (2008). Lacking control increases illusory pattern perception. Science, 332, 115-117.

Page 116, top of left column: 
	t(27)=2.11, p=.045

Page 116, middle of left column: 
	t(34)=1.76, p=.09

Page 116, bottom of left column: 
	t(39)=2.03, p=.05

Page 116, middle of middle column: 
	t(23)=2.18, p=.04

Page 116, top of right column: 
	X^2(1)=4.94, p=.03

Page 117, middle of left column: 
	t(47)=2.08, p=.04

Page 117, middle of right column (footnote 35): 
	F(1,82)=9.96, p=.002
	F(1,82)=0.001, p=.98
	t(43)=2.49, p=.02
	t(39)=2.01, p=.05 (p value is actually .0514)
