# Supplementary material for: Excess Success for Psychology Articles in the Journal Science
Source: PLoS One. 2014 Dec 4;9(12):e114255. doi: 10.1371/journal.pone.0114255 (PMC4256411; doi:10.1371/journal.pone.0114255)
Supplement: Information S2 — TES analysis calculations. This compressed file contains a directory for every article in Table 2. Each directory includes a text file describing the location of the statistics taken from the article that were used for the TES analysis. It also includes a spreadsheet that summarizes the statistics, computes effect sizes (where appropriate), and lists the estimated success probability for each experiment. The directory also includes any R source code that was used to estimate success probability. (ZIP) [file pone.0114255.s002.zip › TESAnalyses/2009/MehtaZhu/MehtaZhu.txt]

Mehta, R. & Zhu, R.  (2009). Blue or red? Exploring the effect of color on cognitive task performances. Science, 323, 1226-1229.

Page 1227, top of middle column: 
	t(66)= -2.80, p<.01
	t(66)=2.08, p<.05

Page 1227, middle of middle column: 
	t(100)= -2.42, p<.02
	t(100)= 2.21, p<.03

Page 1227, top of right column: 
	t(102)= -2.81, p<.01
	t(102)=2.23, p<.03

Page 1228, top of left column: 
	t(51)= 2.49, p<.02
	t(51)=2.07, p<.05
	F(2,51)=3.56, p<.04

Page 1228, middle of left column: 
	t(61)= -2.35, p<.03
	t(61)=2.67, p<.01
	F(2,61)=4.33, p<.02

Page 1228, top of middle column: 
	F(1,40)= 4.16, p<.05
	F(1,40)=4.46, p<.05
	correlation of 0.29

Page 1228, bottom of middle column: 
	F(1,150)=3.41, p<.07
	F(1,150)=6.10, p<.02
