# Supplementary material for: Excess Success for Psychology Articles in the Journal Science
Source: PLoS One. 2014 Dec 4;9(12):e114255. doi: 10.1371/journal.pone.0114255 (PMC4256411; doi:10.1371/journal.pone.0114255)
Supplement: Information S2 — TES analysis calculations. This compressed file contains a directory for every article in Table 2. Each directory includes a text file describing the location of the statistics taken from the article that were used for the TES analysis. It also includes a spreadsheet that summarizes the statistics, computes effect sizes (where appropriate), and lists the estimated success probability for each experiment. The directory also includes any R source code that was used to estimate success probability. (ZIP) [file pone.0114255.s002.zip › TESAnalyses/2009/MehtaZhu/Simulations/Exp2b.R]

rm(list=ls(all=TRUE))  # clear all variables
# Programmed by Greg Francis (gfrancis@purdue.edu) August, 2013

# Exp. 2b Mehta & Zhu (2009) between subjects design

# creativity

# define properties of experiments
n1 = 35 # blue
n2 = 35 # red
n3 = 35 # Neutral


SampleSize = c(n1, n2, n3)
Means = c(3.97, 3.39, 3.50)
SampleSD = c(0.99, 0.97, 0.63)
#Pooled SD
pooleddf = sum(SampleSize) -3
pooledVar = sum(SampleSD^2 *(SampleSize-1))/pooleddf
SDs = sqrt(pooledVar) +0*SampleSD

numRepeats = 100000
numSuccess = 0

NS1=0
NS2=0
NS3=0

for(rep in c(1:numRepeats)){

# Draw random samples and run the tests
    Blue  <- rnorm(n1, mean=Means[1], sd=SDs[1])
	Red <- rnorm(n2, mean=Means[2], sd=SDs[2])	
    Neutral  <- rnorm(n3, mean=Means[3], sd=SDs[3])
    				
	# Set up for ANOVA
	Condition <- c()
	Creativity <-c()
	
	for(i in c(1:n1)){
		Condition <- c(Condition, "Blue")
		Creativity <- c(Creativity, Blue[i])
	}
	for(i in c(1:n2)){
		Condition <- c(Condition, "Red")
		Creativity <- c(Creativity, Red[i])
	}
	for(i in c(1:n3)){
		Condition <- c(Condition, "Neutral")
		Creativity <- c(Creativity, Neutral[i])
	}	
			
	
			
	# One-way ANOVA
	dataOneWay=data.frame(Condition=Condition, Creativity = Creativity)
	out <- anova(lm(Creativity ~ Condition, dataOneWay))
	# test with MSE from overall ANOVA
	thing2<-out$`Mean Sq`
	MSE = thing2[2]
	thing<-out$`Pr(>F)`
	mainP = thing[1]
	
	#Contrasts

	# Blue vs. Red
	weights = c(1, -1, 0)
	nweights <- c(weights[1]/sqrt(n1), weights[2]/sqrt(n2), weights[3]/sqrt(n3))
	L = weights[1]*mean(Blue) + weights[2]*mean(Red) + weights[3]*mean(Neutral) 
	t= abs(L)/sqrt(sum(nweights*nweights)*MSE) 
	pvalue1 <-  2 * (1 - pt(abs(t), df= pooleddf))		

	# Blue vs. Neutral
	weights = c(1, 0, -1)
	nweights <- c(weights[1]/sqrt(n1), weights[2]/sqrt(n2), weights[3]/sqrt(n3))
	L = weights[1]*mean(Blue) + weights[2]*mean(Red) + weights[3]*mean(Neutral) 
	t= abs(L)/sqrt(sum(nweights*nweights)*MSE) 
	pvalue2 <-  2 * (1 - pt(abs(t), df= pooleddf))		
		
	
		# See if all tests rejects as predicted 
			if (mainP  <=0.05 && pvalue1<=0.05 && pvalue2<=0.05)	
			{
				numSuccess = numSuccess +1
				}		
				
			if(mainP<=0.05){NS1=NS1+1}	
			if(pvalue1<=0.05){NS2=NS2+1}	
			if(pvalue2<=0.05){NS3=NS3+1}	

	if(rep%%10000==0){cat("rep ", rep,"\n")}		
}

cat("------\n",numSuccess/numRepeats, "\n")
cat("------\nmain ", NS1/numRepeats, "\n")
cat("------\nContrast1 ", NS2/numRepeats, "\n")
cat("------\nContrast2 ", NS3/numRepeats, "\n")
