# Supplementary material for: Excess Success for Psychology Articles in the Journal Science
Source: PLoS One. 2014 Dec 4;9(12):e114255. doi: 10.1371/journal.pone.0114255 (PMC4256411; doi:10.1371/journal.pone.0114255)
Supplement: Information S2 — TES analysis calculations. This compressed file contains a directory for every article in Table 2. Each directory includes a text file describing the location of the statistics taken from the article that were used for the TES analysis. It also includes a spreadsheet that summarizes the statistics, computes effect sizes (where appropriate), and lists the estimated success probability for each experiment. The directory also includes any R source code that was used to estimate success probability. (ZIP) [file pone.0114255.s002.zip › TESAnalyses/2009/MehtaZhu/Simulations/Exp4.R]

rm(list=ls(all=TRUE))  # clear all variables
# Programmed by Greg Francis (gfrancis@purdue.edu) October 2013

library(mvtnorm) 

# Study 4 (creativity task) (Mehta & Zhu, 2009) two measures for a between subjects design

SampleSize = c(42, 42)
SampleMean = c(3.47, 2.95, 2.94, 3.37) # red-practical, blue-practical, red-novel, blue-novel
SampleSD = c(0.79, 0.88, 0.55, 0.76) 
n= SampleSize[1]

rCP = 0.29  # correlation between conditions across subjects
# Correlation matrix
firstSigma <- matrix(c(1, rCP, rCP, 1), ncol=2)

# repeat experiments to estimate power
numExperiments =100000

sumResults = 0

NS1=0
NS2=0

for(experimentNum in c(1: numExperiments)){

	# create a sample of appropriately correlated z-scores
    all = rmvnorm(n, mean=c(0,0), sigma = firstSigma, method = "svd")
    
		RedPractical <- all[1:(n/2), 1]* SampleSD[1]+ SampleMean[1]
		BluePractical <- all[(n/2+1):n, 1]* SampleSD[2]+ SampleMean[2]
		
		RedNovel<- all[1:(n/2), 2]* SampleSD[3]+ SampleMean[3]
		BlueNovel <- all[(n/2+1):n, 2]* SampleSD[4]+ SampleMean[4]
						
		# paired t-test across conditions
		ttest <- t.test(RedPractical,BluePractical)
		pvalue1 = ttest$p.value		
		if(mean(RedPractical)<mean(BluePractical)){pvalue1=1}

		ttest2 <- t.test(RedNovel,BlueNovel)
		pvalue2 = ttest2$p.value		
		if(mean(RedNovel)>mean(BlueNovel)){pvalue2=1}
		
						
 		if (pvalue1<=0.05 && pvalue2<=0.05 )	{
				sumResults = sumResults +1
				}
		if(pvalue1<=0.05){NS1=NS1+1}
		if(pvalue2<=0.05){NS2=NS2+1}
		
	if(rep%%10000==0){cat("rep ", rep,"\n")}		
}  #End current experiment

# output statistics
propReject = sumResults/numExperiments;

cat(propReject, "\n")
cat("Practical ", NS1/numExperiments, "\n")
cat("Novel ", NS2/numExperiments, "\n")
