# Supplementary material for: Excess Success for Psychology Articles in the Journal Science
Source: PLoS One. 2014 Dec 4;9(12):e114255. doi: 10.1371/journal.pone.0114255 (PMC4256411; doi:10.1371/journal.pone.0114255)
Supplement: Information S2 — TES analysis calculations. This compressed file contains a directory for every article in Table 2. Each directory includes a text file describing the location of the statistics taken from the article that were used for the TES analysis. It also includes a spreadsheet that summarizes the statistics, computes effect sizes (where appropriate), and lists the estimated success probability for each experiment. The directory also includes any R source code that was used to estimate success probability. (ZIP) [file pone.0114255.s002.zip › TESAnalyses/2009/MehtaZhu/Simulations/Exp5.R]

rm(list=ls(all=TRUE))  # clear all variables
# Programmed by Greg Francis (gfrancis@purdue.edu) October 2013

# Exp. 5 (Mehta & Zhu, 2009) between subjects design

# define properties of experiment
n1 = 38
n2 = 38
n3 = 39
n4= 39

# blue-remote, blue-specific, red-remote, red-specific
contrastdf = n1+n2+n3+n4-4
Means = c(4.41, 3.60, 4.11, 4.69)
SDs = c(1.47, 1.59, 1.28, 1.26) 
Ns = c(n1, n2, n3, n4)
pooledVar = sum((Ns-1)*SDs*SDs)/contrastdf
SDs = sqrt(pooledVar) + 0*SDs # same for all conditions

numRepeats = 100000
numSuccess = 0

NS1=0
NS2=0
NS3=0
NS4=0

for(rep in c(1:numRepeats)){

# Draw random samples and run the tests, then compute power for those test from that sample
    BlueRemote  <- rnorm(n1, mean=Means[1], sd=SDs[1])
    BlueSpecific  <- rnorm(n2, mean=Means[2], sd=SDs[2])
	RedRemote <- rnorm(n3, mean=Means[3], sd=SDs[3])	
	RedSpecific <- rnorm(n4, mean=Means[4], sd=SDs[4])
	

	# Main overall effect of condition
	Color <-c()
	Task <-c()	
	Rating<-c()
	
	for(i in c(1:n1)){
		Color <- c(Color, "Blue")
		Task <- c(Task, "Remote")
		Rating <- c(Rating, BlueRemote[i])
	}
	for(i in c(1:n2)){
		Color <- c(Color, "Blue")
		Task <- c(Task, "Specific")
		Rating <- c(Rating, BlueSpecific[i])
	}
	for(i in c(1:n3)){
		Color <- c(Color, "Red")
		Task <- c(Task, "Remote")
		Rating <- c(Rating, RedRemote[i])
	}
	for(i in c(1:n4)){
		Color <- c(Color, "Red")
		Task <- c(Task, "Specific")
		Rating <- c(Rating, RedSpecific[i])
	}	
	dataTwoWay=data.frame(Color = Color, Task = Task, Rating = Rating)
	#ANOVA	
	out <- anova(lm(Rating~Color*Task, dataTwoWay))
	thing<-out$`Pr(>F)`
	interactionP = thing[3]
	thing<-out$`Mean Sq`
	MSE = thing[4]
	
	# direct comparisons
	# Red: remote vs. specific
	weights <- c(0, 0, 1, -1)
	nweights <- c(weights[1]/sqrt(n1), weights[2]/sqrt(n2), weights[3]/sqrt(n3), weights[4]/sqrt(n4))
	L = weights[1]*mean(BlueRemote) + weights[2]*mean(BlueSpecific) + weights[3]*mean(RedRemote) + weights[4]*mean(RedSpecific) 
	t= abs(L)/sqrt(sum(nweights*nweights)*MSE) 	
	pvalue2 <-  2 * (1 - pt(abs(t), df=contrastdf))	
		

	# Blue: remote vs. specific
	weights <- c( 1, -1, 0, 0)
	nweights <- c(weights[1]/sqrt(n1), weights[2]/sqrt(n2), weights[3]/sqrt(n3), weights[4]/sqrt(n4))
	L = weights[1]*mean(BlueRemote) + weights[2]*mean(BlueSpecific) + weights[3]*mean(RedRemote) + weights[4]*mean(RedSpecific) 
	t= abs(L)/sqrt(sum(nweights*nweights)*MSE) 	
	pvalue3 <-  2 * (1 - pt(abs(t), df=contrastdf))	
	
	
	# See if all tests rejects as predicted 
	if(interactionP <= 0.05 && pvalue2<=0.07 && pvalue3 <= 0.05 )	{
		numSuccess = numSuccess +1
		}
	if(interactionP <=0.05 ){NS1=NS1+1}
	if(pvalue2<=0.07 ){NS2=NS2+1}
	if(pvalue3<=0.05 ){NS3=NS3+1}
	if(rep%%10000 == 0){cat("Repeats ", rep, "\n")}

}

cat("------\n",numSuccess/numRepeats, "\n")
cat("interactionP ", NS1/numRepeats,"\n")
cat("Contrast1 ", NS2/numRepeats,"\n")
cat("Contrast2 ", NS3/numRepeats,"\n")
