# Supplementary material for: Excess Success for Psychology Articles in the Journal Science
Source: PLoS One. 2014 Dec 4;9(12):e114255. doi: 10.1371/journal.pone.0114255 (PMC4256411; doi:10.1371/journal.pone.0114255)
Supplement: Information S2 — TES analysis calculations. This compressed file contains a directory for every article in Table 2. Each directory includes a text file describing the location of the statistics taken from the article that were used for the TES analysis. It also includes a spreadsheet that summarizes the statistics, computes effect sizes (where appropriate), and lists the estimated success probability for each experiment. The directory also includes any R source code that was used to estimate success probability. (ZIP) [file pone.0114255.s002.zip › TESAnalyses/2009/MehtaZhu/TESAnalysis.xls]

## Sheet: Power analysis
Mehta & Zhu (2009)
	Condition	n2	n	statistic (t or p1)	p2	p	Cohen's d	J	ES (g or h)	Post hoc power
Exp. 1	multiple tests									0.49335
Exp. 2a	multiple tests, false recalls									0.4754
Exp. 2b	multiple tests, creativity									0.52582
Exp. 3a	multiple tests									0.43599
Exp. 3b	multiple tests									0.52441
Exp. 4	multiple tests, two correlated measures									0.223
Exp. 5	multiple tests									0.35364
Exp. 6	just shows blue is favored, seems unrelated to theoretical ideas
										0.00222364	Probability every test rejects null
