# Supplementary material for: Excess Success for Psychology Articles in the Journal Science
Source: PLoS One. 2014 Dec 4;9(12):e114255. doi: 10.1371/journal.pone.0114255 (PMC4256411; doi:10.1371/journal.pone.0114255)
Supplement: Information S2 — TES analysis calculations. This compressed file contains a directory for every article in Table 2. Each directory includes a text file describing the location of the statistics taken from the article that were used for the TES analysis. It also includes a spreadsheet that summarizes the statistics, computes effect sizes (where appropriate), and lists the estimated success probability for each experiment. The directory also includes any R source code that was used to estimate success probability. (ZIP) [file pone.0114255.s002.zip › TESAnalyses/2009/PauknerEtAl/PauknerEtAl.txt]

Paukner	A.	Suomi	S. J.	Visalberghi	E. & Ferrari	P. F. (2009). Capuchin monkeys display affiliation toward humans who imitate them	Science	325	880-883.
Page 881	middle of left column:
t(10)=2.23	p=.050
Page 881	top of right column:
t(9)=2.29	p=.048
Page 881	bottom of right column:
t(10)=1.56	p=.15 (predicted null)
Page 882	bottom of left column:
t(9)=2.30	p=.047
Page 882	bottom of middle column:
t(9)=-0.49	p=.64 (predicted null)
Supplemental material	page 9:
z=2.20	p=.028 (one-tailed test)
