# Supplementary material for: Excess Success for Psychology Articles in the Journal Science
Source: PLoS One. 2014 Dec 4;9(12):e114255. doi: 10.1371/journal.pone.0114255 (PMC4256411; doi:10.1371/journal.pone.0114255)
Supplement: Information S2 — TES analysis calculations. This compressed file contains a directory for every article in Table 2. Each directory includes a text file describing the location of the statistics taken from the article that were used for the TES analysis. It also includes a spreadsheet that summarizes the statistics, computes effect sizes (where appropriate), and lists the estimated success probability for each experiment. The directory also includes any R source code that was used to estimate success probability. (ZIP) [file pone.0114255.s002.zip › TESAnalyses/2009/PauknerEtAl/TESAnalysis.xls]

## Sheet: Power analysis
Paukner et al 2009
	Condition	n2	n	statistic (t or p1)	p	Cohen's d	J	ES (g)	Post hoc power
Exp. 1			11	2.23	0.0498425	0.67237	0.923077	0.62065	0.460392
Exp. 2			10	2.29	0.0477747	0.724162	0.914286	0.662091	0.464141
Exp. 3	predicted null		11	1.56	0.14982	0.470358	0.923077	0.434176	0.743573
Exp. 4			10	2.3	0.0469994	0.727324	0.914286	0.664982	0.467359
Exp. 5	predicted null		10	0.49	0.635857	0.154952	0.914286	0.14167	0.931265
Exp. Supplement	Wilcoxon		7	2.02	0.0216936	0.763488			0.535653	G*Power3
									0.0370432	Probability every test rejects null
