# Supplementary material for: Excess Success for Psychology Articles in the Journal Science
Source: PLoS One. 2014 Dec 4;9(12):e114255. doi: 10.1371/journal.pone.0114255 (PMC4256411; doi:10.1371/journal.pone.0114255)
Supplement: Information S2 — TES analysis calculations. This compressed file contains a directory for every article in Table 2. Each directory includes a text file describing the location of the statistics taken from the article that were used for the TES analysis. It also includes a spreadsheet that summarizes the statistics, computes effect sizes (where appropriate), and lists the estimated success probability for each experiment. The directory also includes any R source code that was used to estimate success probability. (ZIP) [file pone.0114255.s002.zip › TESAnalyses/2009/WeisbuchEtAl/TESAnalysis.xls]

## Sheet: Power analysis
Weisbuch et al 2009
	Condition	n2	n	statistic (t or p1)	p	Cohen's d	J	ES (g)	Post hoc power
Exp. 1			23	2.07364	0.0500232	0.432385	0.965517	0.417475	0.481924
Expl. 2	correlation		53	0.28					0.528864
Exp. 3a	number of clips		60	1.97737	0.0526776	0.255278	0.987234	0.252019	0.49455	used alpha 0.053
Exp. 3b	number of clips		32	2.17945	0.0370176	0.385276	0.97561	0.375879	0.539944
Exp. 4	multiple tests								0.39463
									0.0268579	Probability every test rejects null

## Sheet: Exp. 4
	Means	N
Black	1.83	19
White	2.22	19
Control	2.26	18
		56
	t	Diff means	se	sd
BvW	2.08	0.39	0.1875	0.577914
BvC	2.26	0.43	0.190265	0.578459
