# Supplementary material for: Excess Success for Psychology Articles in the Journal Science
Source: PLoS One. 2014 Dec 4;9(12):e114255. doi: 10.1371/journal.pone.0114255 (PMC4256411; doi:10.1371/journal.pone.0114255)
Supplement: Information S2 — TES analysis calculations. This compressed file contains a directory for every article in Table 2. Each directory includes a text file describing the location of the statistics taken from the article that were used for the TES analysis. It also includes a spreadsheet that summarizes the statistics, computes effect sizes (where appropriate), and lists the estimated success probability for each experiment. The directory also includes any R source code that was used to estimate success probability. (ZIP) [file pone.0114255.s002.zip › TESAnalyses/2009/WeisbuchEtAl/WeisbuchEtAl.txt]

Weisbuch, M., Pauker, K. & Ambady, N.  (2009). The subtle transmission of race bias via televised nonverbal behavior. Science, 323, 1711-1714.

Page 1712, bottom of left column: 
	F(1,23)=4.30, p=.050 (df should actually be 22)

Page 1712, top of right column: 
	r(51)=0.28, p=.047

Page 1713, bottom of left column:
	F(1,58)=3.91, p=.05 (df is based on number of clips, the P value is actually 0.0527)
	F(1,31)=4.75, p=.04

Page 1713, bottom of right column:
	F(2,53)=3.21, p=.048
	t(33)=2.08, p=.04
	t(33)=2.66, p=.01


		
