# Supplementary material for: Excess Success for Psychology Articles in the Journal Science
Source: PLoS One. 2014 Dec 4;9(12):e114255. doi: 10.1371/journal.pone.0114255 (PMC4256411; doi:10.1371/journal.pone.0114255)
Supplement: Information S2 — TES analysis calculations. This compressed file contains a directory for every article in Table 2. Each directory includes a text file describing the location of the statistics taken from the article that were used for the TES analysis. It also includes a spreadsheet that summarizes the statistics, computes effect sizes (where appropriate), and lists the estimated success probability for each experiment. The directory also includes any R source code that was used to estimate success probability. (ZIP) [file pone.0114255.s002.zip › TESAnalyses/2010/AckermanEtAl/AckermanEtAl.txt]

Ackerman, J. M., Nocera, C. C., & Bargh, J. A. (2010). Incidental haptic sensations influence social judgments and decisions. Science, 328, 1712-1715.

Page 1713, bottom of middle column: 
	F(1,52)=4.08, p=.049
	F(1,52)=4.40, p=.041

Page 1713, middle of right column: 
	F(1,38)=5.46, p=.025

Page 1714, top of left column: 
	F(1,62)=5.15, p=.027

Page 1714, middle of left column: 
	F(1,40)=4.45, p=.041

Page 1714, top of middle column: 
	F(1,47)=4.52, p=.039

Page 1714, middle of middle column: 
	F(1,66)=4.30, p=.042
