# Supplementary material for: Excess Success for Psychology Articles in the Journal Science
Source: PLoS One. 2014 Dec 4;9(12):e114255. doi: 10.1371/journal.pone.0114255 (PMC4256411; doi:10.1371/journal.pone.0114255)
Supplement: Information S2 — TES analysis calculations. This compressed file contains a directory for every article in Table 2. Each directory includes a text file describing the location of the statistics taken from the article that were used for the TES analysis. It also includes a spreadsheet that summarizes the statistics, computes effect sizes (where appropriate), and lists the estimated success probability for each experiment. The directory also includes any R source code that was used to estimate success probability. (ZIP) [file pone.0114255.s002.zip › TESAnalyses/2010/AckermanEtAl/Simulations/Exp1.R]

rm(list=ls(all=TRUE))  # clear all variables
# Programmed by Greg Francis (gfrancis@purdue.edu) October 2013

library(mvtnorm) 

# Exp. 1 (Ackerman et al. 2010) between subjects design

SampleSize = c(28, 26)  # Heavy, light
M = sum(SampleSize)

# Measured menas are not provided, so use standardized means
SampleMean = c(0.5421520, 0, 0.5630116, 0) # Heavy rating, Light rating, Heavy interest, Light interest
SampleSD = c(1, 1, 1, 1) 

rCP = 0.36  # correlation between conditions across subjects
# Correlation matrix
firstSigma <- matrix(c(1, rCP, rCP, 1), ncol=2)

# repeat experiments to estimate power
numExperiments =100000

sumResults = 0

NS1=0
NS2=0

for(rep in c(1: numExperiments)){

	# create a sample of appropriately correlated z-scores
    all = rmvnorm(M, mean=c(0,0), sigma = firstSigma, method = "svd")
    
		HeavyRating <- all[1:(SampleSize[1]), 1]* SampleSD[1]+ SampleMean[1]
		LightRating <- all[(SampleSize[1]+1): M, 1]* SampleSD[2]+ SampleMean[2]
		
		HeavyInterest<- all[1:(SampleSize[1]), 2]* SampleSD[3]+ SampleMean[3]
		LightInterest <- all[(SampleSize[1]+1): M, 2]* SampleSD[4]+ SampleMean[4]
						
		# t-test across clipboards
		ttest <- t.test(HeavyRating,LightRating, var.equal = TRUE)
		pvalue1 = ttest$p.value		

		ttest2 <- t.test(HeavyInterest,LightInterest, var.equal = TRUE)
		pvalue2 = ttest2$p.value		
		
						
 		if (pvalue1<=0.05 && pvalue2<=0.05 )	{
				sumResults = sumResults +1
				}
		if(pvalue1<=0.05){NS1=NS1+1}
		if(pvalue2<=0.05){NS2=NS2+1}
	
		if(rep%%10000==0){cat("rep ", rep,"\n")}		
	
}  #End current experiment

# output statistics
propReject = sumResults/numExperiments;

cat(propReject, "\n")
cat("Rating ", NS1/numExperiments, "\n")
cat("Interest ", NS2/numExperiments, "\n")
