# Supplementary material for: Excess Success for Psychology Articles in the Journal Science
Source: PLoS One. 2014 Dec 4;9(12):e114255. doi: 10.1371/journal.pone.0114255 (PMC4256411; doi:10.1371/journal.pone.0114255)
Supplement: Information S2 — TES analysis calculations. This compressed file contains a directory for every article in Table 2. Each directory includes a text file describing the location of the statistics taken from the article that were used for the TES analysis. It also includes a spreadsheet that summarizes the statistics, computes effect sizes (where appropriate), and lists the estimated success probability for each experiment. The directory also includes any R source code that was used to estimate success probability. (ZIP) [file pone.0114255.s002.zip › TESAnalyses/2010/AckermanEtAl/TESAnalysis.xls]

## Sheet: TES analysis
Ackerman et al (2010)
	n1	n2	t	p	J	d	g	Power
Study 1	Multiple tests							0.32254	simulation
Study 2	21	22	2.33666	0.0244231	0.981595	0.712869	0.699748	0.610176
Study 3	33	31	2.26936	0.0267358	0.987854	0.567618	0.560723	0.597568
Study 4	21	21	2.1095	0.0412072	0.981132	0.651007	0.638723	0.523925
Study 5	25	24	2.12603	0.0387831	0.983957	0.607563	0.597816	0.535534
Study 6 second offer	34	34	2.07364	0.0420186	0.988593	0.502933	0.497196	0.524016
								0.0172912	Probability of all experiments rejecting H0
