# Supplementary material for: Excess Success for Psychology Articles in the Journal Science
Source: PLoS One. 2014 Dec 4;9(12):e114255. doi: 10.1371/journal.pone.0114255 (PMC4256411; doi:10.1371/journal.pone.0114255)
Supplement: Information S2 — TES analysis calculations. This compressed file contains a directory for every article in Table 2. Each directory includes a text file describing the location of the statistics taken from the article that were used for the TES analysis. It also includes a spreadsheet that summarizes the statistics, computes effect sizes (where appropriate), and lists the estimated success probability for each experiment. The directory also includes any R source code that was used to estimate success probability. (ZIP) [file pone.0114255.s002.zip › TESAnalyses/2010/BahramiEtAl/BahramiEtAl.txt]

Bahrami, B., Olsen, K., Latham, P. E., Roepstorff, A., Rees, G., Frith, C. D. (2010). Optimally interacting minds. Science, 329, 1081-1085.

Page 1083, middle of middle column: 
	t(14)=5.24, p<10^-3

Page 1083, middle of right column: 
	t(10)=2.50, p=.03

Page 1084, top of right column: 
	t(13)=5.91, p<10^-4

Page 1084, middle of right column: 
	t(10)=2.68, p=.022
