# Supplementary material for: Excess Success for Psychology Articles in the Journal Science
Source: PLoS One. 2014 Dec 4;9(12):e114255. doi: 10.1371/journal.pone.0114255 (PMC4256411; doi:10.1371/journal.pone.0114255)
Supplement: Information S2 — TES analysis calculations. This compressed file contains a directory for every article in Table 2. Each directory includes a text file describing the location of the statistics taken from the article that were used for the TES analysis. It also includes a spreadsheet that summarizes the statistics, computes effect sizes (where appropriate), and lists the estimated success probability for each experiment. The directory also includes any R source code that was used to estimate success probability. (ZIP) [file pone.0114255.s002.zip › TESAnalyses/2010/BahramiEtAl/TESAnalysis.xls]

## Sheet: Power analysis
Bahrami et al (2010)
	Condition	n2	n	statistic (t or p1)	p	Cohen's d	J	ES (g or h)	Post hoc power
Exp. 1	df is number of dyads		15	5.24	0.000125107	1.35296	0.945455	1.27916	0.995758
Exp. 2	df is number of dyads		11	2.5	0.0314468	0.753778	0.923077	0.695795	0.549381
Exp. 3	df is number of dyads		14	5.91	5.15084e-05	1.57951	0.941176	1.4866	0.999204
Exp. 4	df is number of dyads		11	2.68	0.0230927	0.80805	0.923077	0.745893	0.607562
									0.332103	Probability every test rejects null
