# Supplementary material for: Excess Success for Psychology Articles in the Journal Science
Source: PLoS One. 2014 Dec 4;9(12):e114255. doi: 10.1371/journal.pone.0114255 (PMC4256411; doi:10.1371/journal.pone.0114255)
Supplement: Information S2 — TES analysis calculations. This compressed file contains a directory for every article in Table 2. Each directory includes a text file describing the location of the statistics taken from the article that were used for the TES analysis. It also includes a spreadsheet that summarizes the statistics, computes effect sizes (where appropriate), and lists the estimated success probability for each experiment. The directory also includes any R source code that was used to estimate success probability. (ZIP) [file pone.0114255.s002.zip › TESAnalyses/2010/KovacsEtAl/KovacsEtAl.txt]

Kovács, Á. M., Téglás, E. & Endress, A. D. (2010). The social sense: Susceptibility to others’ beliefs in human infants and adults, Science, 330, 1830-1834.

Page 1832, bottom of left column: 
	t(23)=2.42, p=.02

Page 1832, top of right column: 
	t(23)=2.1, p=.04

Page 1833, top of right column: 
	F(1,13)=5.65, p=.03

Page 1833, middle of right column: 
	F(1,13)=7.29, p=.01

Page 1833, bottom of right column: 
	F(1,13)=.05, p=.81 

Page 1834, top of left column: 
	F(1,13)=6.75, p=.02 

Supplemental material, page 8, Exp. 3:
	t(23)=2.18, p=.04

Supplemental material, page 10, Rep of Exp. 1:
	t(15)=2.65, p=.01
