# Supplementary material for: Excess Success for Psychology Articles in the Journal Science
Source: PLoS One. 2014 Dec 4;9(12):e114255. doi: 10.1371/journal.pone.0114255 (PMC4256411; doi:10.1371/journal.pone.0114255)
Supplement: Information S2 — TES analysis calculations. This compressed file contains a directory for every article in Table 2. Each directory includes a text file describing the location of the statistics taken from the article that were used for the TES analysis. It also includes a spreadsheet that summarizes the statistics, computes effect sizes (where appropriate), and lists the estimated success probability for each experiment. The directory also includes any R source code that was used to estimate success probability. (ZIP) [file pone.0114255.s002.zip › TESAnalyses/2010/KovacsEtAl/TESAnalysis.xls]

## Sheet: Power analysis
Kovács et al (2010)
	Condition	n2	n	statistic (t or p1)	p	Cohen's d	J	ES (g or h)	Post hoc power
Exp. 1			24	2.42	0.0238261	0.49398	0.967033	0.477695	0.610977
Exp. 2			24	2.1	0.0468975	0.428661	0.967033	0.414529	0.494363
Exp. 3	stats from supplement		24	2.18	0.0397472	0.444991	0.967033	0.430321	0.52387
Rep Exp. 1	stats from supplement		16	2.65	0.0181914	0.6625	0.949153	0.628814	0.652544
Exp. 4			14	2.37697	0.0334969	0.635273	0.941176	0.597904	0.54409
Exp. 5			14	2.7	0.018194	0.721605	0.941176	0.679158	0.652019
Exp. 6	predicted null		14	0.223607	0.826539	0.0597614	0.941176	0.0562461	0.945615
Exp. 7			14	2.59808	0.0220865	0.694365	0.941176	0.65352	0.618845
									0.0214354	Probability every test rejects null
