# Supplementary material for: Excess Success for Psychology Articles in the Journal Science
Source: PLoS One. 2014 Dec 4;9(12):e114255. doi: 10.1371/journal.pone.0114255 (PMC4256411; doi:10.1371/journal.pone.0114255)
Supplement: Information S2 — TES analysis calculations. This compressed file contains a directory for every article in Table 2. Each directory includes a text file describing the location of the statistics taken from the article that were used for the TES analysis. It also includes a spreadsheet that summarizes the statistics, computes effect sizes (where appropriate), and lists the estimated success probability for each experiment. The directory also includes any R source code that was used to estimate success probability. (ZIP) [file pone.0114255.s002.zip › TESAnalyses/2010/MorewedgeEtAl/MorewedgeEtAl.txt]

Morewedge, C. K., Huh, Y. E. & Vosgerau, J. (2010). Thought for food: Imagined consumption reduces actual consumption. Science, 330, 1530-1533.

Page 1531, bottom of middle column: 
	F(2,46)=3.61, p<.05
	F(1,46)=5.81, p<.05
	F(1,46)=4.50, p<.05
	F<1

Page 1531, top of right column: 
	F(1,47)=4.65, p<.05
	F(1,47)=4.24, p<.05
	F(1,47)=1.05, p>.3

Page 1531, bottom of right column: 
	F(1,64)=11.17, p<.05
	F(1,64)=6.10, p<.05
	F(1,64)=5.11, p<.05

Page 1532, middle of left column: 
	F(1,37)=4.99, p<.05
	F(1,37)=5.14, p<.05
	F<1

Page 1532, top of middle column: 
	t(79)=3.09, p<.01

Page 1532, middle of right column: 
	F(1,66)=4.82, p<.05
