# Supplementary material for: Excess Success for Psychology Articles in the Journal Science
Source: PLoS One. 2014 Dec 4;9(12):e114255. doi: 10.1371/journal.pone.0114255 (PMC4256411; doi:10.1371/journal.pone.0114255)
Supplement: Information S2 — TES analysis calculations. This compressed file contains a directory for every article in Table 2. Each directory includes a text file describing the location of the statistics taken from the article that were used for the TES analysis. It also includes a spreadsheet that summarizes the statistics, computes effect sizes (where appropriate), and lists the estimated success probability for each experiment. The directory also includes any R source code that was used to estimate success probability. (ZIP) [file pone.0114255.s002.zip › TESAnalyses/2010/MorewedgeEtAl/Simulations/Exp1.R]

rm(list=ls(all=TRUE))  # clear all variables
# Programmed by Greg Francis (gfrancis@purdue.edu) August, 2013

# Exp. 1 (Morewedge et al, 2010) between subjects design

# define properties of experiments
n1 = 17 # Repetitions0
n2 = 16 # Repetitions3
n3 = 16 # Repetitions30

SampleSize = c(n1, n2, n3)
Means = c(4.08, 4.18, 2.21)  
SampleSD = c(0.33, 3.26, 0.48)  # hard to believe this indicates homogeneity
SDs = SampleSD
#Pooled SD
pooleddf = sum(SampleSize) -3
pooledVar = sum(SampleSD^2 *(SampleSize-1))/pooleddf
SDs = sqrt(5.50451467) +0*SampleSD  # value that matches means and F value

numRepeats = 100000
numSuccess = 0

NS1=0
NS2=0
NS3=0
NS4=0

for(rep in c(1:numRepeats)){

# Draw random samples and run the tests, then compute power for those test from that sample
    Repetitions0  <- rnorm(n1, mean=Means[1], sd=SDs[1])
	Repetitions3 <- rnorm(n2, mean=Means[2], sd=SDs[2])	
    Repetitions30  <- rnorm(n3, mean=Means[3], sd=SDs[3])
    				
	# Set up for ANOVA
	Condition <- c()
	Eating <-c()
	
	for(i in c(1:n1)){
		Condition <- c(Condition, "Repetitions0")
		Eating <- c(Eating, Repetitions0[i])
	}
	for(i in c(1:n2)){
		Condition <- c(Condition, "Repetitions3")
		Eating <- c(Eating, Repetitions3[i])
	}
	for(i in c(1:n3)){
		Condition <- c(Condition, "Repetitions30")
		Eating <- c(Eating, Repetitions30[i])
	}
	
			
	# One-way ANOVA 
	dataOneWay = data.frame(Condition = Condition, Eating = Eating)
	out <- anova(lm(Eating ~ Condition, dataOneWay))
	thing<-out$`Pr(>F)`
	mainP = thing[1]
	thing<-out$`Mean Sq`
	MSE = thing[2]
	dfMSE = pooleddf

	# Contrast (Repetitions30 vs. Repetitions3)
	weights <- c(0,  -1, 1)
	nweights <- c(weights[1]/sqrt(n1), weights[2]/sqrt(n2), weights[3]/sqrt(n3))
	L = weights[1]*mean(Repetitions0) + weights[2]*mean(Repetitions3) + weights[3]*mean(Repetitions30) 
	t= abs(L)/sqrt(sum(nweights*nweights)*MSE) 		
	contrastP1 <-  2 * (1 - pt(t, df= dfMSE))	
	
	# Contrast (Repetitions30 vs. Repetitions0)
	weights <- c(-1,  0, 1)
	nweights <- c(weights[1]/sqrt(n1), weights[2]/sqrt(n2), weights[3]/sqrt(n3))
	L = weights[1]*mean(Repetitions0) + weights[2]*mean(Repetitions3) + weights[3]*mean(Repetitions30) 
	t= abs(L)/sqrt(sum(nweights*nweights)*MSE) 		
	contrastP2 <-  2 * (1 - pt(t, df= dfMSE))	
	
	# Contrast (Repetitions3 vs. Repetitions0)
	weights <- c(-1,  1, 0)
	nweights <- c(weights[1]/sqrt(n1), weights[2]/sqrt(n2), weights[3]/sqrt(n3))
	L = weights[1]*mean(Repetitions0) + weights[2]*mean(Repetitions3) + weights[3]*mean(Repetitions30) 
	t= abs(L)/sqrt(sum(nweights*nweights)*MSE) 		
	contrastP3 <-  2 * (1 - pt(t, df= dfMSE))	
	
		# See if all tests rejects as predicted 
		if (mainP<=0.05 && contrastP1 <=0.05 && contrastP2<=0.05 && contrastP3>.05)	
		{
			numSuccess = numSuccess +1
			}		
			
		if(mainP <=0.05){NS1=NS1+1}	
		if(contrastP1<=0.05){NS2=NS2+1}	
		if(contrastP2<=0.05){NS3=NS3+1}	
		if(contrastP3>0.05){NS4=NS4+1}	

	if(rep%%10000==0){cat("rep ", rep,"\n")}		
}

cat("------\n",numSuccess/numRepeats, "\n")
cat("------\n Main ", NS1/numRepeats, "\n")
cat("Contrast1 ", NS2/numRepeats, "\n")
cat("Contrast2 ", NS3/numRepeats, "\n")
cat("Contrast3 ", NS4/numRepeats, "\n")
