# Supplementary material for: Excess Success for Psychology Articles in the Journal Science
Source: PLoS One. 2014 Dec 4;9(12):e114255. doi: 10.1371/journal.pone.0114255 (PMC4256411; doi:10.1371/journal.pone.0114255)
Supplement: Information S2 — TES analysis calculations. This compressed file contains a directory for every article in Table 2. Each directory includes a text file describing the location of the statistics taken from the article that were used for the TES analysis. It also includes a spreadsheet that summarizes the statistics, computes effect sizes (where appropriate), and lists the estimated success probability for each experiment. The directory also includes any R source code that was used to estimate success probability. (ZIP) [file pone.0114255.s002.zip › TESAnalyses/2010/MorewedgeEtAl/Simulations/Exp4.R]

rm(list=ls(all=TRUE))  # clear all variables
# Programmed by Greg Francis (gfrancis@purdue.edu) August, 2013

# Exp. 4 (Morewedge et al, 2010) between subjects design

# define properties of experiments
n1 = 10 # MM3
n2 = 10 # MM30
n3 = 10 # Cheese3
n4 = 11 # Cheese30

SampleSize = c(n1, n2, n3, n4)
Means = c(9.47, 11.15, 11.25, 6.36)  
SampleSD = c(0.98, 0.82, 0.27, 0.91) 
SDs = SampleSD
#Pooled SD
pooleddf = sum(SampleSize) -4
pooledVar = sum(SampleSD^2 *(SampleSize-1))/pooleddf
SDs = sqrt(24.3684547) +0*SampleSD  # value that matches means and F value

numRepeats = 100000
numSuccess = 0

NS1=0
NS2=0
NS3=0
NS4=0

for(rep in c(1:numRepeats)){

# Draw random samples and run the tests, then compute power for those test from that sample
    MM3  <- rnorm(n1, mean=Means[1], sd=SDs[1])
	MM30 <- rnorm(n2, mean=Means[2], sd=SDs[2])	
    Cheese3  <- rnorm(n3, mean=Means[3], sd=SDs[3])
    Cheese30  <- rnorm(n4, mean=Means[4], sd=SDs[4])
    				
	# Set up for ANOVA
	Task <- c()
	Repetitions<-c()
	Result <-c()
	
	for(i in c(1:n1)){
		Task <- c(Task, "MM")
		Repetitions<-c(Repetitions, "3")
		Result <- c(Result, MM3[i])
	}
	for(i in c(1:n2)){
		Task <- c(Task, "MM")
		Repetitions<-c(Repetitions, "30")
		Result <- c(Result, MM30[i])
	}
	for(i in c(1:n3)){
		Task <- c(Task, "Cheese")
		Repetitions<-c(Repetitions, "3")
		Result <- c(Result, Cheese3[i])
	}
	for(i in c(1:n4)){
		Task <- c(Task, "Cheese")
		Repetitions<-c(Repetitions, "30")
		Result <- c(Result, Cheese30[i])
	}
				
	# One-way ANOVA 
	dataTwoWay = data.frame(Task = Task, Repetitions = Repetitions, Result = Result)
	out <- anova(lm(Result ~ Task* Repetitions, dataTwoWay))
	thing<-out$`Pr(>F)`
	mainP2 = thing[2]  # predicted null effect of repetition
	interactionP = thing[3]
	thing<-out$`Mean Sq`
	MSE = thing[4]
	dfMSE = pooleddf
	
	# Contrast (MM3 vs. MM30)
	weights <- c(-1, 1, 0,  0)
	nweights <- c(weights[1]/sqrt(n1), weights[2]/sqrt(n2), weights[3]/sqrt(n3), weights[4]/sqrt(n4))
	L = weights[1]*mean(MM3) + weights[2]*mean(MM30) + weights[3]*mean(Cheese3) + weights[4]*mean(Cheese30) 
	t= abs(L)/sqrt(sum(nweights*nweights)*MSE) 		
	contrastP2 <-  2 * (1 - pt(t, df= dfMSE))	


	# Contrast (Cheese3 vs. Cheese30)
	weights <- c(0,  0, -1, 1)
	nweights <- c(weights[1]/sqrt(n1), weights[2]/sqrt(n2), weights[3]/sqrt(n3), weights[4]/sqrt(n4))
	L = weights[1]*mean(MM3) + weights[2]*mean(MM30) + weights[3]*mean(Cheese3) + weights[4]*mean(Cheese30) 
	t= abs(L)/sqrt(sum(nweights*nweights)*MSE) 		
	contrastP1 <-  2 * (1 - pt(t, df= dfMSE))	
	
		
		# See if all tests rejects as predicted 
		if (interactionP <=0.05 && contrastP1 <=0.05 && contrastP2>0.05)	
		{
			numSuccess = numSuccess +1
			}		
			
		if(interactionP <=0.05){NS1=NS1+1}	
		if(contrastP1<=0.05){NS2=NS2+1}	
		if(contrastP2>0.05){NS3=NS3+1}	

	if(rep%%10000==0){cat("rep ", rep,"\n")}		
}

cat("------\n",numSuccess/numRepeats, "\n")
cat("------\n Interaction ", NS1/numRepeats, "\n")
cat("Contrast1 ", NS2/numRepeats, "\n")
cat("Contrast2 ", NS3/numRepeats, "\n")

#cat(mean(MM3),"\n", mean(MM30),"\n",mean(Cheese3),"\n",mean(Cheese30),"\n\n")
#cat(var(MM3),"\n", var(MM30),"\n",var(Cheese3),"\n",var(Cheese30),"\n\n")
