# Supplementary material for: Excess Success for Psychology Articles in the Journal Science
Source: PLoS One. 2014 Dec 4;9(12):e114255. doi: 10.1371/journal.pone.0114255 (PMC4256411; doi:10.1371/journal.pone.0114255)
Supplement: Information S2 — TES analysis calculations. This compressed file contains a directory for every article in Table 2. Each directory includes a text file describing the location of the statistics taken from the article that were used for the TES analysis. It also includes a spreadsheet that summarizes the statistics, computes effect sizes (where appropriate), and lists the estimated success probability for each experiment. The directory also includes any R source code that was used to estimate success probability. (ZIP) [file pone.0114255.s002.zip › TESAnalyses/2010/MorewedgeEtAl/TESAnalysis.xls]

## Sheet: Power analysis
Morwedge et al. (2010)
	Condition	n2	n	t [sqrt(F)]	p	Cohen's d	J	Hedges's g	Post hoc power
Exp. 1	multiple tests								0.44911	simulations
Exp. 2	multiple tests								0.33209	simulations
Exp. 3	multiple tests								0.43389	simulations
Exp. 4	multiple tests								0.38002	simulations
Exp. 4b	one of several tests		80	3.09	0.00276345	0.345473	0.990476	0.342182	0.856154
Exp. 5	one of several tests	34	34	2.19545	0.0316525	0.532475	0.988593	0.526401	0.570971
									0.0120215	Probability every test rejects null

## Sheet: Exp 1
Simulation	n	Original	n	Invert	n
3.5539	16	4.08	16	4.08	17
4.86472	17	4.18	17	4.18	16
2.81314	16	2.21	16	2.21	16
						SDs
2.51718		0.1089				0.33
7.75678		10.6276				3.26
6.58451		0.2304				0.48
3.76679	Grand Mean	3.50408	Grand Mean	3.50204	Grand Mean
35.7693	SSB	39.868	SSB	39.7426	SSB
17.8846	MSB	19.934	MSB	19.8713	MSB
5.66595	MSw	3.8072		5.50451
3.15651	F	5.23587		3.61	2.34617

## Sheet: Exp 2
	Simulation	n	Original	n	Invert	n
Quarters 3	3.83276	13	4.31	13	4.31	13
Quarters 30	6.51291	13	5.55	13	5.55	13
Eating 3	5.95898	13	5.57	13	5.57	13
Eating 30	3.28613	12	3.23	12	3.23	12
							SDs
Quarters 3	8.50672		0.6084				0.33
Quarters 30	7.86815		14.8996				3.26
Eating 3	3.50665		0.81				0.48
Eating 30	5.58732		4.84
	4.92929	Grand Mean	4.69314	Grand Mean	5.14333	Grand Mean
	94.4165	SSB	47.1379	SSB	13.5443	SSB
	31.4722	MSB	15.7126	MSB	6.77213	MSB
	6.38381	MSw	5.29906		8.05
	4.93	F	2.96517		3.61	2.83725
Contrast
nw3	-0.27735		-0.27735		-0.27735
nw4	0.288675		0.288675		0.288675
L	-2.67285		-2.34		-2.34
t	2.64258		2.53927		2.0602
F	6.98321		6.44788		4.24444

## Sheet: Exp 3
	Simulation	n	Original	n	Invert	n
Moving 3	4.0401	17	3.87	17	3.87	17
Moving30	5.3825	17	7	17	7	17
Eating 3	7.61876	17	7.59	17	7.59	17
Eating 30	6.03904	17	4.28	17	4.28	17
Moving3	5.5534		0.36
Moving30	7.01938		0.2916
Eating 3	4.34682		19.8025
Eating 30	10.4842		9.3025
	5.7701	Grand Mean	5.685	Grand Mean	6.15333	Grand Mean
	112.762	SSB	180.65	SSB	135.906	SSB
	37.5872	MSB	60.2168	MSB	67.953	MSB
	6.85094	MSw	7.43915		7.6
	5.48643	F	8.09459		3.61	2.75681
Contrast
nw3	-0.242536		-0.242536		-0.242536
nw4	0.242536		0.242536		0.242536		Estimated MSE	Estimated SD
L	-1.57972		-3.31		-3.31		15.2667	3.90726
t	1.7596		3.53815		3.5005	2.46982
F	3.09621		12.5185		12.2535	6.1

## Sheet: Exp 4
	Simulation	n	Original	n	Invert	n
MM3	10.1128	10	9.47	10	9.47	10
MM30	12.0786	10	11.15	10	11.15	10
Cheese3	14.2662	10	11.25	10	11.25	10
Cheese30	3.45147	11	6.36	11	6.36	11
MM3	21.6906		0.9604
MM30	23.2866		0.6724
Cheese3	31.6016		0.0729
Cheese30	13.8857		0.8281
	9.81811	Grand Mean	9.47951	Grand Mean	10.6233	Grand Mean
	695.7	SSB	166.297	SSB	20.0027	SSB
	231.9	MSB	55.4325	MSB	10.0013	MSB
	22.3801	MSw	0.638711		24.3685
	10.3619	F	86.788		3.61	4.93644
Contrast
nw3	-0.316228		-0.316228		-0.316228
nw4	0.301511		0.301511		0.301511		Estimated MSE	Estimated SD
L	-10.8148		-4.89		-4.89		24.3685	4.93644
t	5.23206		14.0037		2.26716	2.26716
F	27.3744		196.104		5.14	5.14
