# Supplementary material for: Excess Success for Psychology Articles in the Journal Science
Source: PLoS One. 2014 Dec 4;9(12):e114255. doi: 10.1371/journal.pone.0114255 (PMC4256411; doi:10.1371/journal.pone.0114255)
Supplement: Information S2 — TES analysis calculations. This compressed file contains a directory for every article in Table 2. Each directory includes a text file describing the location of the statistics taken from the article that were used for the TES analysis. It also includes a spreadsheet that summarizes the statistics, computes effect sizes (where appropriate), and lists the estimated success probability for each experiment. The directory also includes any R source code that was used to estimate success probability. (ZIP) [file pone.0114255.s002.zip › TESAnalyses/2011/HalperinEtAl/HalperinEtAl.txt]

Halperin, E., Russell, A. G., Trzesniewski, K. H., Gross, J. J. & Dweck, C. S. (2010). Promoting the Middle East peace process by changing beliefs about group malleability. Science, 333, 1767-1769.

Page 1768, top of middle column: 
	r=0.30, p<.001

Page 1768, bottom of middle column: 
	t(74)=2.43, p<.05

Page 1768, middle of right column: 
	t(57)=2.19, p<.05

Page 1768, bottom of right column: 
	t(51)=2.19, p<.05
