# Supplementary material for: Excess Success for Psychology Articles in the Journal Science
Source: PLoS One. 2014 Dec 4;9(12):e114255. doi: 10.1371/journal.pone.0114255 (PMC4256411; doi:10.1371/journal.pone.0114255)
Supplement: Information S2 — TES analysis calculations. This compressed file contains a directory for every article in Table 2. Each directory includes a text file describing the location of the statistics taken from the article that were used for the TES analysis. It also includes a spreadsheet that summarizes the statistics, computes effect sizes (where appropriate), and lists the estimated success probability for each experiment. The directory also includes any R source code that was used to estimate success probability. (ZIP) [file pone.0114255.s002.zip › TESAnalyses/2011/HalperinEtAl/TESAnalysis.xls]

## Sheet: Power analysis
Halperin et al. (2012)
	Condition	n2	n	t [sqrt(F)]	p	Cohen's d	J	Hedges's g / r	Post hoc power
Study 1			500	7.01803	7.39459e-12			0.3	1
Study 2		38	38	2.43	0.0202134	0.55748	0.989831	0.551811	0.660576
Study 3		30	29	2.19	0.0326311	0.570309	0.986784	0.562772	0.565391
Study 4		26	27	2.19	0.0331229	0.601746	0.985222	0.592854	0.562375
									0.210038	Probability every test rejects null
	n	r	t
Study 1	500	0.3	7.01803
