# Supplementary material for: Excess Success for Psychology Articles in the Journal Science
Source: PLoS One. 2014 Dec 4;9(12):e114255. doi: 10.1371/journal.pone.0114255 (PMC4256411; doi:10.1371/journal.pone.0114255)
Supplement: Information S2 — TES analysis calculations. This compressed file contains a directory for every article in Table 2. Each directory includes a text file describing the location of the statistics taken from the article that were used for the TES analysis. It also includes a spreadsheet that summarizes the statistics, computes effect sizes (where appropriate), and lists the estimated success probability for each experiment. The directory also includes any R source code that was used to estimate success probability. (ZIP) [file pone.0114255.s002.zip › TESAnalyses/2011/RamirezBeilock/RamirezBeilock.txt]

Ramirez, G. & Beilock, S. L. (2011). Writing about testing worries boosts exam performance in the classroom, Science, 331, 211-213.

Page 212, middle of middle column: 
	t(18)=1.14, p<.27
	t(9)=4.87, p<.01
	t(9)=2.74, p<.03

Page 212, top of right column: 
	F(2,44)=0.74, p=.48
	F(2,44)=5.56, p<.01
	t(30)=3.35, p<.01
	t(29)=1.07, p=.29
	t(15)=2.09, p=.05 (actually p=.054)

Page 213, bottom of left column: 
	r(26)=-0.45, p<.02
	r(30)=-0.48, p<.01
	r(25)=-0.07, p=0.73
	r(25)=-0.19, p=0.36
	r(50)=-0.14, p=0.33
	z=-2.09, p<.04
