# Supplementary material for: Excess Success for Psychology Articles in the Journal Science
Source: PLoS One. 2014 Dec 4;9(12):e114255. doi: 10.1371/journal.pone.0114255 (PMC4256411; doi:10.1371/journal.pone.0114255)
Supplement: Information S2 — TES analysis calculations. This compressed file contains a directory for every article in Table 2. Each directory includes a text file describing the location of the statistics taken from the article that were used for the TES analysis. It also includes a spreadsheet that summarizes the statistics, computes effect sizes (where appropriate), and lists the estimated success probability for each experiment. The directory also includes any R source code that was used to estimate success probability. (ZIP) [file pone.0114255.s002.zip › TESAnalyses/2011/RamirezBeilock/Simulations/Exp1.R]

rm(list=ls(all=TRUE))  # clear all variables
# Programmed by Greg Francis (gfrancis@purdue.edu) August 2013
library(mvtnorm) 

# Exps. 1 Ramirez & Beilock (2011)

# define properties of experiments 
# 
n1=10 # Control 
n2=10 # Expressive 


# Control pretest, posttest, Expressive pretest, posttest
SampleMean = c(81.2916, 69.8338, 85.6777, 90.6905) 
SampleSD = c(9.05802813, 11.03951131, 5.378401844, 5.944449546)
# Do not pool SDs because the correlations are derived from them


rControl = 0.742854457  
rExpressive = 0.481573458

# Correlation matrices
firstSigmaControl <- matrix(c(1, rControl, rControl, 1), ncol=2)
firstSigmaExpressive <- matrix(c(1, rExpressive, rExpressive, 1), ncol=2)


# repeat experiments to estimate power
numExperiments =100000

RejectNull <- 0*c(1: numExperiments)

NS1=0
NS2=0
NS3=0
NS4=0

for(rep in c(1: numExperiments)){

	# create a sample of appropriately correlated z-scores
    controlAll = rmvnorm(n1, mean=c(0,0), sigma = firstSigmaControl, method = "svd")
	expressiveAll = rmvnorm(n2, mean=c(0,0), sigma = firstSigmaExpressive, method = "svd")
  
	ControlPre <- controlAll[1:n1, 1]* SampleSD[1]+ SampleMean[1]
	ControlPost <- controlAll[1:n1, 2]* SampleSD[2]+ SampleMean[2]

	ExpressivePre <- expressiveAll[1:n2, 1]* SampleSD[3]+ SampleMean[3]
	ExpressivePost <- expressiveAll[1:n2, 2]* SampleSD[4]+ SampleMean[4]

    # t-test for Control
    test1 <- t.test(ControlPre, ControlPost, paired=TRUE)
    pvalue1 <- test1$p.value
    
    # t-test for Expressive
    test2 <- t.test(ExpressivePre, ExpressivePost, paired=TRUE)
    pvalue2 <- test2$p.value
    
      # t-test for Control vs. Expressive posttest 
    test3 <- t.test(ControlPost, ExpressivePost)
    pvalue3 <- test3$p.value
    
      # t-test for Control vs. Expressive pretest (predicted null)
    test4 <- t.test(ControlPre, ExpressivePre)
    pvalue4 <- test4$p.value
          			
													
 		if (pvalue1<=0.05 && pvalue2<=0.05 && pvalue3<=0.05 && pvalue4>0.05)	{
				RejectNull[rep] = 1
				}
				
		if (pvalue1<=0.05){NS1=NS1+1}
		if (pvalue2<=0.05){NS2=NS2+1}
		if (pvalue3<=0.05){NS3=NS3+1}
		if (pvalue4>0.05){NS4=NS4+1}


	if(rep%%10000==0){cat("rep ", rep,"\n")}		

}  #End current experiment

# output statistics
propReject = sum(RejectNull)/numExperiments;

cat(propReject, "\n")

cat("Control ", NS1/numExperiments, "\n")
cat("Expressive ", NS2/numExperiments, "\n")
cat("Control vs. Expressive post", NS3/numExperiments, "\n")
cat("Control vs. Expressive pre", NS4/numExperiments, "\n")
