# Supplementary material for: Excess Success for Psychology Articles in the Journal Science
Source: PLoS One. 2014 Dec 4;9(12):e114255. doi: 10.1371/journal.pone.0114255 (PMC4256411; doi:10.1371/journal.pone.0114255)
Supplement: Information S2 — TES analysis calculations. This compressed file contains a directory for every article in Table 2. Each directory includes a text file describing the location of the statistics taken from the article that were used for the TES analysis. It also includes a spreadsheet that summarizes the statistics, computes effect sizes (where appropriate), and lists the estimated success probability for each experiment. The directory also includes any R source code that was used to estimate success probability. (ZIP) [file pone.0114255.s002.zip › TESAnalyses/2011/RamirezBeilock/Simulations/Exp2.R]

rm(list=ls(all=TRUE))  # clear all variables
# Programmed by Greg Francis (gfrancis@purdue.edu) October 2013
library(mvtnorm) 

# Exp. 2 Ramirez & Beilock (2011)

# define properties of experiments 
# 
n1=15 # Control 
n2=16 # Unrelated writing 
n3=16 # Expressive writing

# Control pretest, posttest, Unrelated pretest, posttest, Expressive pretest, posttest
SampleMean = c(89.3673, 79.8755, 85.9468, 80.9896, 87.8564, 91.5686) 
SampleSD = c(6.777720856, 16.63639996, 7.318, 6.3616, 8.2708, 7.9548)
# Do not pool SDs because the correlations are derived from them

# Pre-post correlations
rControlUnrealted = 0.804551574  
rExpressive = 0.617154661

# Correlation matrices
firstSigmaControl <- matrix(c(1, rControlUnrealted, rControlUnrealted, 1), ncol=2)
firstSigmaExpressive <- matrix(c(1, rExpressive, rExpressive, 1), ncol=2)


# repeat experiments to estimate power
numExperiments =100000

RejectNull <- 0*c(1: numExperiments)

NS1=0
NS2=0
NS3=0
NS4=0
NS5=0

for(rep in c(1: numExperiments)){

	# create a sample of appropriately correlated z-scores
    controlUnrelatedAll = rmvnorm((n1+n2), mean=c(0,0), sigma = firstSigmaControl, method = "svd")
	expressiveAll = rmvnorm(n3, mean=c(0,0), sigma = firstSigmaExpressive, method = "svd")
  
	ControlPre <- controlUnrelatedAll[1:n1, 1]* SampleSD[1]+ SampleMean[1]
	ControlPost <- controlUnrelatedAll[1:n1, 2]* SampleSD[2]+ SampleMean[2]

	UnrelatedPre <- controlUnrelatedAll[(n1+1):(n1+n2), 1]* SampleSD[3]+ SampleMean[3]
	UnrelatedPost <- controlUnrelatedAll[(n1+1):(n1+n2), 2]* SampleSD[4]+ SampleMean[4]
	
	ExpressivePre <- expressiveAll[1:n2, 1]* SampleSD[5]+ SampleMean[5]
	ExpressivePost <- expressiveAll[1:n2, 2]* SampleSD[6]+ SampleMean[6]
	
	# ANOVA for pretest  (predicted null main effect) 				
	# Set up for ANOVA
	Condition <- c()
	Score <-c()
	
	for(i in c(1:n1)){
		Condition <- c(Condition, "Control")
		Score <- c(Score, ControlPre[i])
	}
	for(i in c(1:n2)){
		Condition <- c(Condition, "Unrelated")
		Score <- c(Score, UnrelatedPre[i])
	}
	for(i in c(1:n3)){
		Condition <- c(Condition, "Expressive")
		Score <- c(Score, ExpressivePre[i])
	}
		
	dataOneWay = data.frame(Condition = Condition, Score = Score)
	out <- anova(lm(Score ~ Condition, dataOneWay))
	thing<-out$`Pr(>F)`
	mainP = thing[1]


	# ANOVA for posttest   				
	# Set up for ANOVA
	PostCondition <- c()
	PostScore <-c()
	
	for(i in c(1:n1)){
		PostCondition <- c(PostCondition, "Control")
		PostScore <- c(PostScore, ControlPost[i])
	}
	for(i in c(1:n2)){
		PostCondition <- c(PostCondition, "Unrelated")
		PostScore <- c(PostScore, UnrelatedPost[i])
	}
	for(i in c(1:n3)){
		PostCondition <- c(PostCondition, "Expressive")
		PostScore <- c(PostScore, ExpressivePost[i])
	}
		
	dataOneWay2 = data.frame(PostCondition = PostCondition, PostScore = PostScore)
	out2 <- anova(lm(PostScore ~ PostCondition, dataOneWay2))
	thing2<-out2$`Pr(>F)`
	mainP2 = thing2[1]

	# t-tests	

    # t-test for Control and unrelated
    test1 <- t.test(c(ControlPre, UnrelatedPre), c(ControlPost, UnrelatedPost), paired=TRUE)
    pvalue1 <- test1$p.value
    
    # t-test comparing Control and unrelated drops (predicted null)
    dControl = ControlPost - ControlPre
    dUnrelated = UnrelatedPost -UnrelatedPre
    test2 <- t.test(dControl, dUnrelated)
    pvalue2 <- test2$p.value
    
    # t-test for Expressive
    test3 <- t.test(ExpressivePre, ExpressivePost, paired=TRUE)
    pvalue3 <- test3$p.value          			
													
 		if (mainP>0.05 && mainP2<=.05 && pvalue1<=0.05 && pvalue2>0.05 && pvalue3<=0.054)	{
				RejectNull[rep] = 1
				}
				
		if (mainP>0.05){NS1=NS1+1}
		if (mainP2<=0.05){NS2=NS2+1}
		if (pvalue1<=0.05){NS3=NS3+1}
		if (pvalue2>0.05){NS4=NS4+1}
		if (pvalue3<=0.054){NS5=NS5+1}


	if(rep%%10000==0){cat("rep ", rep,"\n")}		

}  #End current experiment

# output statistics
propReject = sum(RejectNull)/numExperiments;

cat(propReject, "\n")

cat("Groups pre ", NS1/numExperiments, "\n")
cat("Groups post ", NS2/numExperiments, "\n")

cat("Control and unrelated ", NS3/numExperiments, "\n")
cat("Control vs. unrelated ", NS4/numExperiments, "\n")
cat(" Expressive", NS5/numExperiments, "\n")
