# Supplementary material for: Excess Success for Psychology Articles in the Journal Science
Source: PLoS One. 2014 Dec 4;9(12):e114255. doi: 10.1371/journal.pone.0114255 (PMC4256411; doi:10.1371/journal.pone.0114255)
Supplement: Information S2 — TES analysis calculations. This compressed file contains a directory for every article in Table 2. Each directory includes a text file describing the location of the statistics taken from the article that were used for the TES analysis. It also includes a spreadsheet that summarizes the statistics, computes effect sizes (where appropriate), and lists the estimated success probability for each experiment. The directory also includes any R source code that was used to estimate success probability. (ZIP) [file pone.0114255.s002.zip › TESAnalyses/2011/RamirezBeilock/Simulations/Exp3-4.R]

rm(list=ls(all=TRUE))  # clear all variables
# Programmed by Greg Francis (gfrancis@purdue.edu) August 2013

library(mvtnorm) 

# Exps. 3 & 4 Ramirez & Beilock (2011)

# define properties of experiments 
# 
n1=26 # Control Exp 3
n2=25 # Expressive Exp 3
n3 = 30 # Control Exp 4
n4 = 25 # Expressive Exp 4

# Control, Expressive
SampleMean = c(0, 0, 0, 0)  # Dummy variables, just to derive correlations
SampleSD = c(1, 1, 1, 1)

# Correlations are based on combined scoress from both experiments
rControl = -0.51  
rExpressive = -0.14

# Correlation matrices
firstSigmaControl <- matrix(c(1, rControl, rControl, 1), ncol=2)
firstSigmaExpressive <- matrix(c(1, rExpressive, rExpressive, 1), ncol=2)

# repeat experiments to estimate power
numExperiments =100000

RejectNull <- 0*c(1: numExperiments)

NS1=0
NS2=0
NS3=0
NS4=0
NS5=0
NS6=0
NS7=0

for(rep in c(1: numExperiments)){

	# create a sample of appropriately correlated z-scores
    controlAll = rmvnorm((n1+n3), mean=c(0,0), sigma = firstSigmaControl, method = "svd")

	 expressiveAll = rmvnorm((n2+n4), mean=c(0,0), sigma = firstSigmaExpressive, method = "svd")
    
		Control3TA <- controlAll[1:n1, 1]* SampleSD[1]+ SampleMean[1]
		Control4TA <- controlAll[(n1+1):(n1+n3), 1]* SampleSD[2]+ SampleMean[2]
		Control3FE <- controlAll[1:n1, 2]* SampleSD[3]+ SampleMean[3]
		Control4FE <- controlAll[(n1+1):(n1+n3), 2]* SampleSD[4]+ SampleMean[4]	
		
		Expressive3TA <- expressiveAll[1:n2, 1]* SampleSD[1]+ SampleMean[1]
		Expressive4TA <- expressiveAll[(n2+1):(n2+n4), 1]* SampleSD[2]+ SampleMean[2]
		Expressive3FE <- expressiveAll[1:n2, 2]* SampleSD[3]+ SampleMean[3]
		Expressive4FE <- expressiveAll[(n2+1):(n2+n4), 2]* SampleSD[4]+ SampleMean[4]		
		
		# compute correlation for Control3
		RC3 = cor(Control3TA, Control3FE)
		test1 <- cor.test(Control3TA, Control3FE)		
		pvalue1 = test1$p.value

		# compute correlation for Control4
		RC4 = cor(Control4TA, Control4FE)
		test2 <- cor.test(Control4TA, Control4FE)		
		pvalue2 = test2$p.value

		# compute correlation for Control 3&4		
		RC34 = cor(c(Control3TA ,Control4TA), c(Control3FE ,Control4FE))
		test3 <- cor.test(c(Control3TA ,Control4TA), c(Control3FE ,Control4FE))		
		pvalue3 = test3$p.value
		
		# predicted nulls
		# compute correlation for Expressive3
		RE3 = cor(Expressive3TA, Expressive3FE)
		test4 <- cor.test(Expressive3TA, Expressive3FE)		
		pvalue4 = test4$p.value

		# compute correlation for Expressive4
		RE4 = cor(Expressive4TA, Expressive4FE)
		test5 <- cor.test(Expressive4TA, Expressive4FE)		
		pvalue5 = test5$p.value

		# compute correlation for Expressive 3&4		
		RE34 = cor(c(Expressive3TA , Expressive4TA), c(Expressive3FE , Expressive4FE))
		test6 <- cor.test(c(Expressive3TA ,Expressive4TA), c(Expressive3FE ,Expressive4FE))		
		pvalue6 = test6$p.value		
	
		# combined expressive vs. control correlations
		fzrC = 0.5 * log((1+RC34)/(1-RC34))
		fzrE = 0.5 * log((1+RE34)/(1-RE34))
		
		szrce = sqrt(1/(n1+n3-3) + 1/(n2+n4-3))

		z = (fzrC - fzrE)/szrce
		
		pvalue7 = 2 * (1 - pnorm(abs(z)))
													
 		if (pvalue1<=0.05 && pvalue2<=0.05 && pvalue3<=0.05 && pvalue4>0.05 && pvalue5>0.05 && pvalue6>0.05 && pvalue7<=0.05)	{
				RejectNull[rep] = 1
				}
				
		if (pvalue1<=0.05){NS1=NS1+1}
		if (pvalue2<=0.05){NS2=NS2+1}
		if (pvalue3<=0.05){NS3=NS3+1}
		if (pvalue4>0.05){NS4=NS4+1}
		if (pvalue5>0.05){NS5=NS5+1}
		if (pvalue6>0.05){NS6=NS6+1}
		if (pvalue7<=0.05){NS7=NS7+1}

	if(rep%%10000==0){cat("rep ", rep,"\n")}		

}  #End current experiment

# output statistics
propReject = sum(RejectNull)/numExperiments;

cat(propReject, "\n")

cat("Control 3 ", NS1/numExperiments, "\n")
cat("Control 4 ", NS2/numExperiments, "\n")
cat("Control 34 ", NS3/numExperiments, "\n")
cat("Expressive 3 ", NS4/numExperiments, "\n")
cat("Expressive 4 ", NS5/numExperiments, "\n")
cat("Expressive 34 ", NS6/numExperiments, "\n")
cat("Control vs. Expressive ", NS7/numExperiments, "\n")
