# Supplementary material for: Excess Success for Psychology Articles in the Journal Science
Source: PLoS One. 2014 Dec 4;9(12):e114255. doi: 10.1371/journal.pone.0114255 (PMC4256411; doi:10.1371/journal.pone.0114255)
Supplement: Information S2 — TES analysis calculations. This compressed file contains a directory for every article in Table 2. Each directory includes a text file describing the location of the statistics taken from the article that were used for the TES analysis. It also includes a spreadsheet that summarizes the statistics, computes effect sizes (where appropriate), and lists the estimated success probability for each experiment. The directory also includes any R source code that was used to estimate success probability. (ZIP) [file pone.0114255.s002.zip › TESAnalyses/2011/RamirezBeilock/TESAnalysis.xls]

## Sheet: Power analysis
Ramirez & Beilock (2011)
	Condition	n2	n	statistic (t or p1)	p	Cohen's d	J	ES (g)	Post hoc power
Exp. 1	multiple tests	10	10						0.53908	simulation
Exp. 2	multiple tests								0.26426
Exp. 3&4	multiple tests								0.41164
									0.0586411	Probability every test rejects null

## Sheet: Exp. 1
				Mean	SEM	n	SD	t	SD of difference	r
0.773438	81.2916		Control pretest	81.2916	2.8644	10	9.05803
0.773438	84.156							4.87	7.43999	0.742854
2.27344	69.8338		Control posttest	69.8338	3.491	10	11.0395
2.26563	73.3248
0.773438	85.6777		Expressive pretest	85.6777	1.7008	10	5.3784
0.773438	87.3785							2.74	5.78535	0.481573
2.26563	90.6905		Expressive posttest	90.6905	1.8798	10	5.94445
2.26563	92.5703

## Sheet: Exp. 2
				Mean	SEM	n	SD	Pooled Mean	Pooled SD	t	SD of difference	r
1.02674	89.3673		Control pretest	89.3673	1.75	15	6.77772	Pretest	Pretest
1.02784	91.1173							87.6019	7.06234	3.35	11.8857	0.804552
3.00927	79.8755		Control posttest	79.8755	4.2955	15	16.6364
3.00658	75.58
1.0246	85.9468		Unrelated pretest	85.9468	1.8295	16	7.318	Posttest	Posttest
1.02345	84.1173							80.4505	12.4316
3.00132	80.9896		Unrelated posttest	80.9896	1.5904	16	6.3616
3.01096	82.58
1.01715	87.8564		Expressive pretest	87.8564	2.0677	16	8.2708
1.02709	89.9241									2.09	7.10469	0.617155
3.01659	91.5686		Expressive posttest	91.5686	1.9887	16	7.9548
3.01784	93.5573
						47
