# Supplementary material for: Excess Success for Psychology Articles in the Journal Science
Source: PLoS One. 2014 Dec 4;9(12):e114255. doi: 10.1371/journal.pone.0114255 (PMC4256411; doi:10.1371/journal.pone.0114255)
Supplement: Information S2 — TES analysis calculations. This compressed file contains a directory for every article in Table 2. Each directory includes a text file describing the location of the statistics taken from the article that were used for the TES analysis. It also includes a spreadsheet that summarizes the statistics, computes effect sizes (where appropriate), and lists the estimated success probability for each experiment. The directory also includes any R source code that was used to estimate success probability. (ZIP) [file pone.0114255.s002.zip › TESAnalyses/2011/StapelLindenberg/Simulations/RepExp1.R]

rm(list=ls(all=TRUE))  # clear all variables
# Programmed by Greg Francis (gfrancis@purdue.edu) July 2013

library(mvtnorm) 
library(car)

# Replication of Exp. 1 Stapel & Lindenberg (2011, supplementary material)

# define properties of experiment
n1=15 # neutral
n2=15 # order
n3 = 16 # disorder
n4= 15  # cognitive load

n=n1+n2+n3+n4

SampleSize = c(n1, n2, n3, n4)

# Stereotyping
SMeans = c(4.69, 4.60, 6.05, 5.98)
SSDs = c(1.20, 1.68, 1.66, 1.74) 

# Do not pool SDs because the correlations are derived from them
# Need for structure
NMeans = c(4.88, 4.27, 6.08, 6.00)
NSDs = c(1.09, 1.87, 1.71, 1.68)


rSN = .78 # correlation between stereotyping and need for structure

# Correlation matrix
firstSigma <- matrix(c(1, rSN, rSN, 1), ncol=2)

numRepeats = 100000

numSuccess = 0
NS1=0
NS2=0
NS3=0

for(rep in c(1:numRepeats)){

	# create a sample of appropriately correlated z-scores
    all = rmvnorm(n, mean=c(0,0), sigma = firstSigma, method = "svd")
    
    # transform to appropiate means and SDs for each condition
    NeutralStereo = all[1:(n1), 1]* SSDs[1]+ SMeans[1]
    OrderStereo = all[(n1+1):(n1+n2), 1]* SSDs[2]+ SMeans[2]
    DisorderStereo = all[(n1+n2+1):(n1+n2+n3), 1]* SSDs[3]+ SMeans[3]
    CognitiveStereo = all[(n1+n2+n3+1):(n1+n2+n3+n4), 1]* SSDs[4]+ SMeans[4]


    NeutralNeed = all[1:(n1), 2]* NSDs[1]+ NMeans[1]
    OrderNeed = all[(n1+1):(n1+n2), 2]* NSDs[2]+ NMeans[2]
    DisorderNeed = all[(n1+n2+1):(n1+n2+n3), 2]* NSDs[3]+ NMeans[3]
    CognitiveNeed = all[(n1+n2+n3+1):(n1+n2+n3+n4), 2]* NSDs[4]+ NMeans[4]
 
 
 	# Set up for ANOVA
 	
 	# Stereotype
	Condition <- c()
	Score <-c()
	
	for(i in c(1:n1)){
		Condition <- c(Condition, "NeutralStereo")
		Score <- c(Score, NeutralStereo[i])
	}
	for(i in c(1:n2)){
		Condition <- c(Condition, "OrderStereo")
		Score <- c(Score, OrderStereo[i])
	}
	for(i in c(1:n3)){
		Condition <- c(Condition, "DisorderStereo")
		Score <- c(Score, DisorderStereo[i])
	}
	for(i in c(1:n4)){
		Condition <- c(Condition, "CognitiveStereo")
		Score <- c(Score, CognitiveStereo[i])
	}
				
	# One-way ANOVA 
	dataOneWay = data.frame(Condition = Condition, Score = Score)
	out <- anova(lm(Score ~ Condition, dataOneWay))
	thing<-out$`Pr(>F)`
	stereoP = thing[1]
	
	if(mean(DisorderStereo)< mean(NeutralStereo) || mean(DisorderStereo)< mean(OrderStereo)){stereoP=1}


 	# Need for structure
	NCondition <- c()
	NScore <-c()
	
	for(i in c(1:n1)){
		NCondition <- c(NCondition, "NeutralNeed")
		NScore <- c(NScore, NeutralNeed[i])
	}
	for(i in c(1:n2)){
		NCondition <- c(NCondition, "OrderNeed")
		NScore <- c(NScore, OrderNeed[i])
	}
	for(i in c(1:n3)){
		NCondition <- c(NCondition, "DisorderNeed")
		NScore <- c(NScore, DisorderNeed[i])
	}
	for(i in c(1:n4)){
		NCondition <- c(NCondition, "CognitiveNeed")
		NScore <- c(NScore, CognitiveNeed[i])
	}
				
	# One-way ANOVA 
	dataOneWay2 = data.frame(NCondition = NCondition, NScore = NScore)
	out2 <- anova(lm(NScore ~ NCondition, dataOneWay2))
	thing<-out2$`Pr(>F)`
	needP = thing[1]
	if(mean(DisorderNeed)< mean(NeutralNeed) || mean(DisorderNeed)< mean(OrderNeed)){needP=1}

  	# ANCOVA 
	dataOneWay = data.frame(Condition = Condition, Score = Score, NScore = NScore)
  	
  	my_ancova <- aov(Score~Condition+NScore, dataOneWay)
  	ancova2 <- Anova(my_ancova, type="III")
  	this<- summary(ancova2)	
  	thing<-ancova2 $`Pr(>F)`	
  	ancovaP = thing[2]
        	    	
		# See if all tests rejects as predicted 
			if(stereoP<=0.05 && needP<=0.05 && ancovaP>.05)	{
				numSuccess = numSuccess +1
				}
			if(stereoP<=.05){NS1=NS1+1}
			if(needP<=.05){NS2=NS2+1}
			if(ancovaP >.05){NS3=NS3+1}

	if(rep%%10000==0){cat("rep ", rep,"\n")}		
}

cat("------\n",numSuccess/numRepeats, "\n")
cat("Stereo ", NS1/numRepeats, "\n")
cat("Need ", NS2/numRepeats, "\n")
cat("Ancova ", NS3/numRepeats, "\n")

#cat(mean(NeutralNeed),"\n", mean(OrderNeed),"\n",mean(DisorderNeed),"\n\n")
#cat(var(NeutralNeed),"\n", var(OrderNeed),"\n",var(DisorderNeed),"\n\n")
