# Supplementary material for: Excess Success for Psychology Articles in the Journal Science
Source: PLoS One. 2014 Dec 4;9(12):e114255. doi: 10.1371/journal.pone.0114255 (PMC4256411; doi:10.1371/journal.pone.0114255)
Supplement: Information S2 — TES analysis calculations. This compressed file contains a directory for every article in Table 2. Each directory includes a text file describing the location of the statistics taken from the article that were used for the TES analysis. It also includes a spreadsheet that summarizes the statistics, computes effect sizes (where appropriate), and lists the estimated success probability for each experiment. The directory also includes any R source code that was used to estimate success probability. (ZIP) [file pone.0114255.s002.zip › TESAnalyses/2011/StapelLindenberg/StapelLindenberg.txt]

Stapel, D. A. & Lindenberg, S. (2011). Coping with chaos: How disordered contexts promote stereotyping and discrimination, Science, 332, 251-253.

Page 252, middle of left column: 
	F(1,78)=7.23, p<.01

Page 252, middle of middle column: 
	F(1,45)=5.71, p<.05

Page 252, middle of right column: 
	F(2,44)=7.06, p<.01
	F(2,44)=4.48, p<.05
	r=0.69, p<.01
	F(2,43)=1.10, p=.34

Page 253, middle of left column: 
	F(2,55)=7.90, p<.01
	F(2,55)=7.09, p<.01
	r=0.77, p<.01
	F(2,55)=1.13, p=.33 (df should be 54)

Page 253, middle of middle column: 
	F(1,56)=6.40, p<.05

Supplemental material, page 3:
	F(3,57)=4.06, p<.05
	F(3,57)=4.52, p<.01
	r=.78, p<.01
	F(3,56)=.77, p=.51
