# Supplementary material for: Excess Success for Psychology Articles in the Journal Science
Source: PLoS One. 2014 Dec 4;9(12):e114255. doi: 10.1371/journal.pone.0114255 (PMC4256411; doi:10.1371/journal.pone.0114255)
Supplement: Information S2 — TES analysis calculations. This compressed file contains a directory for every article in Table 2. Each directory includes a text file describing the location of the statistics taken from the article that were used for the TES analysis. It also includes a spreadsheet that summarizes the statistics, computes effect sizes (where appropriate), and lists the estimated success probability for each experiment. The directory also includes any R source code that was used to estimate success probability. (ZIP) [file pone.0114255.s002.zip › TESAnalyses/2011/StapelLindenberg/TESAnalysis.xls]

## Sheet: Power analysis
Stapel & Lindenberg (2011)
	Condition	n2	n	t [sqrt(F)]	p	Cohen's d	J	Hedges's g	Post hoc power
Field 1	one of several	40	40	2.68887	0.00876335	0.601249	0.990354	0.595449	0.748589
Field 2	one of several	24	23	2.38956	0.0211192	0.697264	0.98324	0.685578	0.632777
Exp. 1	multiple								0.52591	simulation
Exp. 2									0.73818	simulation
Exp. 3	one of several	29	29	2.52982	0.0142526	0.664364	0.986547	0.655426	0.688941
Rep Exp. 1	multiple tests								0.59411
									0.0752692	Probability every experiment is successful

## Sheet: Exp 1 from Figure
	Sterotyping				Mean	SE	N	SD
	0.770431	4.77506		Neutral	4.77506	0.20382	16	0.81528		1.63056
	0.770319	4.97888
	1.97152	4.71392		Order	4.71392	0.23779	15	0.920957		1.84191
	1.97139	4.95171
	3.16653	6.09649		Disorder	6.09649	0.20385	16	0.8154		1.6308
	3.17171	6.30034
	Need for structure				Mean	SE	N	SD
	0.428667	5.05548		Neutral	5.05548	0.1519	16	0.6076		1.2152
	0.4285	5.20738
	1.62321	4.25878		Order	4.25878	0.16877	15	0.653643		1.30729
	1.62302	4.42755
	2.81464	6.28066		Disorder	6.28066	0.25323	16	1.01292		2.02584
	2.81964	6.53389
							47

## Sheet: Exp 1b
Stereotyping								Need
Simulation	n	Original	n	Invert	n			Simulation	n	Original	n	Invert	n
4.59038	16	4.77506	16	4.77506	16			4.67636	16	5.05548	16	5.05548	16
4.61978	15	4.71392	15	4.71392	15			4.25018	15	4.25878	15	4.25878	15
6.68678	16	6.09649	16	6.09649	16			6.31193	16	6.28066	16	6.28066	16
2.63973		0.664681						1.02651		0.369178
2.77859		0.848161						1.65743		0.42725
5.70003		0.664877						4.58246		1.02601
5.31343	Grand Mean	5.2054	Grand Mean	5.2054	Grand Mean			5.09713	Grand Mean	5.2183	Grand Mean	5.2183	Grand Mean
45.7594	SSB	19.291	SSB	19.291	SSB			37.2045	SSB	32.2921	SSB	32.2921	SSB
22.8797	MSB	9.64552	MSB	9.64552	MSB			18.6023	MSB	16.146	MSB	16.146	MSB
3.7272	MSw	0.723128		2.15302	Estimated MSE			2.43951	MSw	0.611574		2.28697	Estimated MSE
6.13859	F	13.3386		4.48	1.46732			7.6254	F	26.4008		7.06	1.51227

## Sheet: Exp 2
Stereotyping								Need
Simulation	n	Original	n	Invert	n			Simulation	n	Original	n	Invert	n
4.9358	19	4.89	19	4.89	19			4.78199	19	4.67	19	4.67	19
4.10754	19	4.38	19	4.38	19			3.96693	19	4.29	19	4.29	19
6.13101	20	5.95	20	5.95	20			5.7199	20	6.16	20	6.16	20
2.00471		1.7424						1.04273		1.1881
2.31404		2.25						1.98302		3.5344
1.4434		1.2769						2.16558		2.3716
5.07662	Grand Mean	5.08845	Grand Mean	5.08845	Grand Mean			4.8384	Grand Mean	5.05931	Grand Mean	5.05931	Grand Mean
40.4549	SSB	25.1298	SSB	25.1298	SSB			30.0309	SSB	38.355	SSB	38.355	SSB
20.2274	MSB	12.5649	MSB	12.5649	MSB			15.0154	MSB	19.1775	MSB	19.1775	MSB
1.91204	MSw	1.74771		1.7722	Estimated MSE			1.73835	MSw	2.36483		2.42753	Estimated MSE
10.579	F	7.18932		7.09	1.33124			8.63774	F	8.10947		7.9	1.55805
