# Supplementary material for: Excess Success for Psychology Articles in the Journal Science
Source: PLoS One. 2014 Dec 4;9(12):e114255. doi: 10.1371/journal.pone.0114255 (PMC4256411; doi:10.1371/journal.pone.0114255)
Supplement: Information S2 — TES analysis calculations. This compressed file contains a directory for every article in Table 2. Each directory includes a text file describing the location of the statistics taken from the article that were used for the TES analysis. It also includes a spreadsheet that summarizes the statistics, computes effect sizes (where appropriate), and lists the estimated success probability for each experiment. The directory also includes any R source code that was used to estimate success probability. (ZIP) [file pone.0114255.s002.zip › TESAnalyses/2012/GervaisNorenzayan/GervaisNorenzayan.txt]

Gervais, W. M. & Norenzayan, A. (2012). Analytic thinking promotes religious disbelief. Science, 336, 493-496.

Page 494, middle of left column: 
	r(intuitive)= -.15, p=.04

Page 495, Table 2:
	t=2.24, p=.03
	t=2.11, p=.04
	t=2.20, p=.03
	t=2.06, p=.04
