# Supplementary material for: Excess Success for Psychology Articles in the Journal Science
Source: PLoS One. 2014 Dec 4;9(12):e114255. doi: 10.1371/journal.pone.0114255 (PMC4256411; doi:10.1371/journal.pone.0114255)
Supplement: Information S2 — TES analysis calculations. This compressed file contains a directory for every article in Table 2. Each directory includes a text file describing the location of the statistics taken from the article that were used for the TES analysis. It also includes a spreadsheet that summarizes the statistics, computes effect sizes (where appropriate), and lists the estimated success probability for each experiment. The directory also includes any R source code that was used to estimate success probability. (ZIP) [file pone.0114255.s002.zip › TESAnalyses/2012/GervaisNorenzayan/TESAnalysis.xls]

## Sheet: TES Analysis
Gervais & Norenzayan (2012)
	Measure	n1	n2	t	p	J	d	g/r	Power
Study 1	Survey (correlation)	179						-0.15	0.517781
Study 2	Art	31	26	2.24	0.0291519	0.986301	0.595687	0.587527	0.583445
Study 3	Implicit	43	50	2.11	0.0376028	0.991736	0.438838	0.435212	0.544015
Study 4	Implicit	75	70	2.2	0.0294121	0.994746	0.365618	0.363697	0.584652
Study 5	Disfluency	88	91	2.06	0.0408622	0.995757	0.307987	0.30668	0.531976
									0.0511148	Probability all reject
