# Supplementary material for: Excess Success for Psychology Articles in the Journal Science
Source: PLoS One. 2014 Dec 4;9(12):e114255. doi: 10.1371/journal.pone.0114255 (PMC4256411; doi:10.1371/journal.pone.0114255)
Supplement: Information S2 — TES analysis calculations. This compressed file contains a directory for every article in Table 2. Each directory includes a text file describing the location of the statistics taken from the article that were used for the TES analysis. It also includes a spreadsheet that summarizes the statistics, computes effect sizes (where appropriate), and lists the estimated success probability for each experiment. The directory also includes any R source code that was used to estimate success probability. (ZIP) [file pone.0114255.s002.zip › TESAnalyses/2012/SeelyEtAl/SeeleyEtAl.txt]

Seeley, T. D., Visscher, P. K., Schlegel, T., Hogan, P. M., Franks, N. R. & Marshall, J. A. R. (2012). Stop signals provide cross inhibition in collective decision-making by honeybee swarms. Science, 335, 108-111.

Page 109, middle of middle column: 
	X^2(1,109)=21.9, p<.0001

Page 109, bottom of middle column: 
	X^2(9,358)=58, p<.0001

Page 109, bottom of right column: 
	X^2(1,60)=16.18, p<.0001

Page 110, bottom of left column: 
	X^2(1,112)=16.03, p<.0001
