# Supplementary material for: Excess Success for Psychology Articles in the Journal Science
Source: PLoS One. 2014 Dec 4;9(12):e114255. doi: 10.1371/journal.pone.0114255 (PMC4256411; doi:10.1371/journal.pone.0114255)
Supplement: Information S2 — TES analysis calculations. This compressed file contains a directory for every article in Table 2. Each directory includes a text file describing the location of the statistics taken from the article that were used for the TES analysis. It also includes a spreadsheet that summarizes the statistics, computes effect sizes (where appropriate), and lists the estimated success probability for each experiment. The directory also includes any R source code that was used to estimate success probability. (ZIP) [file pone.0114255.s002.zip › TESAnalyses/2012/SeelyEtAl/TESAnalysis.xls]

## Sheet: Power analysis
Seeley et al. (2012)
All tests are chi square tests. Power estimated with Lenth applet
	Condition	n2	n	chi-square	Post hoc power
Exp. 1	proportion during return rather than waggle phase		109	21.9	0.9967
Exp. 2	distribution of stop signals		358	58	1
Exp. 3	minimum signalers		60	16.18	0.9804
Exp. 4	implementation phase		112	16.03	0.9795
					0.957133	Probability every test rejects null
