# Supplementary material for: Excess Success for Psychology Articles in the Journal Science
Source: PLoS One. 2014 Dec 4;9(12):e114255. doi: 10.1371/journal.pone.0114255 (PMC4256411; doi:10.1371/journal.pone.0114255)
Supplement: Information S2 — TES analysis calculations. This compressed file contains a directory for every article in Table 2. Each directory includes a text file describing the location of the statistics taken from the article that were used for the TES analysis. It also includes a spreadsheet that summarizes the statistics, computes effect sizes (where appropriate), and lists the estimated success probability for each experiment. The directory also includes any R source code that was used to estimate success probability. (ZIP) [file pone.0114255.s002.zip › TESAnalyses/2012/ShahEtAl/ShahEtAl.txt]

Shah, A. K., Mullainathan, S. & Shafir, E. (2012). Some consequences of having too little. Science, 338, 682-685.

Page 683, bottom of middle column: 
	F(1,54)=4.16, p<.05; df should be 52

Page 684, middle of left column:
	r(38)=0.34, p<.05

Page 684, top of middle column:
	F(1,137)=2.14, p=.15 (predicted null)
	F(1,137)=7.49, p<.001
	
Page 684, bottom of middle column:
	F(1,114)=12.81, p<.001

Page 684, top of right column:
	F(1,133)=4.29, p<.05
