# Supplementary material for: Excess Success for Psychology Articles in the Journal Science
Source: PLoS One. 2014 Dec 4;9(12):e114255. doi: 10.1371/journal.pone.0114255 (PMC4256411; doi:10.1371/journal.pone.0114255)
Supplement: Information S2 — TES analysis calculations. This compressed file contains a directory for every article in Table 2. Each directory includes a text file describing the location of the statistics taken from the article that were used for the TES analysis. It also includes a spreadsheet that summarizes the statistics, computes effect sizes (where appropriate), and lists the estimated success probability for each experiment. The directory also includes any R source code that was used to estimate success probability. (ZIP) [file pone.0114255.s002.zip › TESAnalyses/2012/ShahEtAl/Simulations/Exp3.R]

rm(list=ls(all=TRUE))  # clear all variables
# Programmed by Greg Francis (gfrancis@purdue.edu) August, 2013

# Exp. 3 (Shah et al, 2012) between subjects design

# Measures perforance in game

# define properties of experiments
n1 = 23 # Rich, NoBorrow
n2 = 24 # Rich, BorrowWOInterest
n3 = 24 # Rich, BorrowWInterest

n4 = 24 # Poor, NoBorrow
n5 = 24 # Poor, BorrowWOInterest
n6 = 24 # Poor, BorrowWInterest


SampleSize = c(n1, n2, n3, n4, n5, n6)
Means = c(0.06, -0.31, 0.25, 0.60, 0.08, -0.48)
SampleSD = c(1.10, 0.88, 0.98, 1.14, 0.67, 0.94)
#Pooled SD
pooleddf = sum(SampleSize) -6
pooledVar = sum(SampleSD^2 *(SampleSize-1))/pooleddf
SDs = sqrt(pooledVar) +0*SampleSD

numRepeats = 100000
numSuccess = 0

NS1=0
NS2=0

for(rep in c(1:numRepeats)){

# Draw random samples and run the tests, then compute power for those test from that sample
    RNB  <- rnorm(n1, mean=Means[1], sd=SDs[1])
	RBWOI <- rnorm(n2, mean=Means[2], sd=SDs[2])	
    RBWI  <- rnorm(n3, mean=Means[3], sd=SDs[3])
	PNB <- rnorm(n4, mean=Means[4], sd=SDs[4])	
	PBWOI <- rnorm(n5, mean=Means[5], sd=SDs[5])	
	PBWI <- rnorm(n6, mean=Means[6], sd=SDs[6])	
    				
	# Set up for ANOVA
	Condition <- c()
	Borrow <-c()
	Performance <-c()
	
	for(i in c(1:n1)){
		Condition <- c(Condition, "Rich")
		Borrow <- c(Borrow, "None")
		Performance <- c(Performance, RNB[i])
	}
	for(i in c(1:n2)){
		Condition <- c(Condition, "Rich")
		Borrow <- c(Borrow, "WOInterest")
		Performance <- c(Performance, RBWOI[i])
	}
	for(i in c(1:n3)){
		Condition <- c(Condition, "Rich")
		Borrow <- c(Borrow, "WInterest")
		Performance <- c(Performance, RBWI[i])
	}
	for(i in c(1:n4)){
		Condition <- c(Condition, "Poor")
		Borrow <- c(Borrow, "None")
		Performance <- c(Performance, PNB[i])
	}
	for(i in c(1:n5)){
		Condition <- c(Condition, "Poor")
		Borrow <- c(Borrow, "WOInterest")
		Performance <- c(Performance, PBWOI[i])
	}
	for(i in c(1:n6)){
		Condition <- c(Condition, "Poor")
		Borrow <- c(Borrow, "WInterest")
		Performance <- c(Performance, PBWI[i])
	}	
	
			
	dataTwoWay=data.frame(Condition=Condition, Borrow=Borrow, Performance=Performance)
	
	
	#ANOVA	
	out <- anova(lm(Performance ~ Condition*Borrow, dataTwoWay))
	thing<-out$`Mean Sq`
	MSE = thing[4]	
	thing2<-out$`Df`
	df = thing2[4]
			
	# One-way ANOVA for rich
	dataOneWayRich = data.frame(Borrow = Borrow[(1):(n1+n2+n3)], Performance = Performance[(1):(n1+n2+n3)])
	outrich <- anova(lm(Performance ~ Borrow, dataOneWayRich))
	thingRich<-outrich$`Pr(>F)`
	richP = thingRich[1]
	# test with MSE from overall ANOVA
	thing2<-outrich$`Mean Sq`
	richMSE = thing2[1]
	richF = richMSE/MSE
	richP = 1- pf(richF, df1=1, df2= df)
	
	# One-way ANOVA for poor
	dataOneWayPoor = data.frame(Borrow = Borrow[(n1+n2+n3+1):(sum(SampleSize))], Performance = Performance[(n1+n2+n3+1):(sum(SampleSize))])
	outpoor <- anova(lm(Performance ~ Borrow, dataOneWayPoor))
	thingPoor<-outpoor$`Pr(>F)`
	poorP = thingPoor[1]
	# test with MSE from overall ANOVA
	thing2<-outpoor$`Mean Sq`
	poorMSE = thing2[1]
	poorF = poorMSE/MSE
	poorP = 1- pf(poorF, df1=1, df2= df)


		# See if all tests rejects as predicted 
			if (poorP<=0.05 && richP>0.05)	
			{
				numSuccess = numSuccess +1
				}		
				
			if(poorP<=0.05){NS1=NS1+1}	
			if(richP>0.05){NS2=NS2+1}	

	if(rep%%10000==0){cat("rep ", rep,"\n")}		
}

cat("------\n",numSuccess/numRepeats, "\n")
cat("------\nPoor significant ", NS1/numRepeats, "\n")
cat("Rich not significant ", NS2/numRepeats, "\n")
