# Supplementary material for: Excess Success for Psychology Articles in the Journal Science
Source: PLoS One. 2014 Dec 4;9(12):e114255. doi: 10.1371/journal.pone.0114255 (PMC4256411; doi:10.1371/journal.pone.0114255)
Supplement: Information S2 — TES analysis calculations. This compressed file contains a directory for every article in Table 2. Each directory includes a text file describing the location of the statistics taken from the article that were used for the TES analysis. It also includes a spreadsheet that summarizes the statistics, computes effect sizes (where appropriate), and lists the estimated success probability for each experiment. The directory also includes any R source code that was used to estimate success probability. (ZIP) [file pone.0114255.s002.zip › TESAnalyses/2012/ShahEtAl/TESAnalysis1.xls]

## Sheet: Power analysis
Shah et al. (2012)
	Condition	n2	n	t [sqrt(F)]	p	Cohen's d	J	Hedges's g	Post hoc power
Exp. 1		28	28	2.03961	0.0462947	0.545108	0.986047	0.537502	0.506168
Exp. 2	correlation time and borrow		40	2.22867	0.0318276				0.576431
Exp. 3	Multiple tests								0.61817
Exp. 4	poor, interaction	57	57	3.57911	0.000510926	0.670428	0.993289	0.665928	0.941147
Exp. 5	scarcity x borrowing interaction	68	69	2.07123	0.0402414	0.353924	0.994434	0.351954	0.53393
									0.0906341	Probability every test rejects null
	n	r	t
Exp. 2	40	0.34	2.22867
