# Supplementary material for: Excess Success for Psychology Articles in the Journal Science
Source: PLoS One. 2014 Dec 4;9(12):e114255. doi: 10.1371/journal.pone.0114255 (PMC4256411; doi:10.1371/journal.pone.0114255)
Supplement: Information S2 — TES analysis calculations. This compressed file contains a directory for every article in Table 2. Each directory includes a text file describing the location of the statistics taken from the article that were used for the TES analysis. It also includes a spreadsheet that summarizes the statistics, computes effect sizes (where appropriate), and lists the estimated success probability for each experiment. The directory also includes any R source code that was used to estimate success probability. (ZIP) [file pone.0114255.s002.zip › TESAnalyses/CannotComputePower/MulcahyCall/PowerAnalysis.xls]

## Sheet: Power analysis
Mulcahy & Call (2006)
	Condition	n2	n	statistic (t or p1)	p or p2	Cohen's d	J	ES (g or h)	Post hoc power
Exp. 1	two-tailed		6	2.59	0.0488369	1.05736	0.842105	0.890411	0.423167
Exp. 2	orangatan								1
Exp. 2	bonobo								0.64879	alpha=0.1133
Exp. 3	one-tailed		4	2.69	0.0372071	1.345	0.727273	0.978182	0.44795
Exp. 4	compares Exps. 1v4 and 3v4	Multiple tests							0.4707	simulation
									0.057888	Probability every test rejects null

## Sheet: Sheet1
	SEM	Mean	N	SD
Exp. 1	1.8	7	6	4.40908
Exp. 3	0.3	6.5	4	0.6
Exp. 4	1.2	1.8	7	3.1749
		7
		2
		5
		6
		6
		12
		38
		0.413043
		6.6087

## Sheet: Sheet2
	S1	S2	S3	S4	S5	S6
Trial 1	0	1	0	0
Trial 2	0	0	0	0
Trial 3	0	0	0	0
Trial 4	0	0	0	1
Trial 5	0	0	0	1				Proportion took suitable tool		0.406
Trial 6	0	0	0	1				Number of trial		96
Trial 7	1	0	1	1				Number of trials with took suitable tool		38.976
Trial 8	1	0	0	1
Trial 9	0	0	0	0							0.40625
Trial 10	1	0	1	0
Trial 11	0	0	1	0
Trial 12	0	0	0	0
Trial 13	1	1	1	0				Number of trials took any tool		67
Trial 14	1	0	0	1				Proportion took suitalbe tool, for those that took any tool		0.409
Trial 15	1	0	0	0				Number of trials took suitable tool		27.403
Trial 16	1	0	1	0
	7	2	5	6	7	15		42	4.3359		0.41791
proportion	0.4375	0.125	0.3125	0.375	0.4375	0.9375			1.77012
										t	2.59
	0.4375									x-mu	0.159
										s_x	0.06139
										s	0.150374

## Sheet: Exp. 1
	% from graph	# trials with suitable tool	round # trials with suitable tool	% recalc
Ku	100.609	16.0974	16	100
Li	83.4995	13.3599	13	81.25
Jo	20.5321	3.28514	3	18.75
Wa	100.461	16.0738	16	100
To	100.807	16.1291	16	100
Do	77.1872	12.35	12	75
	80.516			79.1667
