# Supplementary material for: Excess Success for Psychology Articles in the Journal Science
Source: PLoS One. 2014 Dec 4;9(12):e114255. doi: 10.1371/journal.pone.0114255 (PMC4256411; doi:10.1371/journal.pone.0114255)
Supplement: Information S2 — TES analysis calculations. This compressed file contains a directory for every article in Table 2. Each directory includes a text file describing the location of the statistics taken from the article that were used for the TES analysis. It also includes a spreadsheet that summarizes the statistics, computes effect sizes (where appropriate), and lists the estimated success probability for each experiment. The directory also includes any R source code that was used to estimate success probability. (ZIP) [file pone.0114255.s002.zip › TESAnalyses/CannotComputePower/MulcahyCall/ReasonNotAnalyzed.txt]

Mulcahy and Call (2006)

Experiment 1 has effects of its own, and so does Experiment 3. Results from Experiment 4 are then compared with those from Exps 1 and 3, but the resulting outcomes are correlated, so power cannot be estimated for all of the experiments. This leaves only 3 experiments with power estimates. Several tests do not match the reported data (e.g., Exp. 2, bonobo), and it is not clear how proportions are calculated for Experiment 1. Most of the reported findings are close to the criterion threshold, so a conclusion of bias is likely.
