# Supplementary material for: Excess Success for Psychology Articles in the Journal Science
Source: PLoS One. 2014 Dec 4;9(12):e114255. doi: 10.1371/journal.pone.0114255 (PMC4256411; doi:10.1371/journal.pone.0114255)
Supplement: Information S2 — TES analysis calculations. This compressed file contains a directory for every article in Table 2. Each directory includes a text file describing the location of the statistics taken from the article that were used for the TES analysis. It also includes a spreadsheet that summarizes the statistics, computes effect sizes (where appropriate), and lists the estimated success probability for each experiment. The directory also includes any R source code that was used to estimate success probability. (ZIP) [file pone.0114255.s002.zip › TESAnalyses/CannotComputePower/MulcahyCall/Simulations/Exp4.R]

rm(list=ls(all=TRUE))  # clear all variables
# Programmed by Greg Francis (gfrancis@purdue.edu) August, 2013

# Exp. 4 Mulcahy & Call (2006)
# Tests go across Exp. 1 and Exp. 3

# Measures perforance in game

# define properties of experiments
n1 = 6 # Exp. 1
n2 = 4 # Exp. 3
n3 = 4 # Exp. 4


SampleSize = c(n1, n2, n3)
Means = c(7.0, 6.5, 1.8)
SDs = c(4.335896678, 0.6, 2.4)

numRepeats = 10000
numSuccess = 0

NS1=0
NS2=0

for(rep in c(1:numRepeats)){

# Draw random samples and run the tests, then compute power for those test from that sample
    EXP1  <- rnorm(n1, mean=Means[1], sd=SDs[1])
	EXP3 <- rnorm(n2, mean=Means[2], sd=SDs[2])	
    EXP4  <- rnorm(n3, mean=Means[3], sd=SDs[3])
		
    				
	# Compare Exp1 and Exp 4
	test <- t.test(EXP1, EXP4)
	p1 = test$p.value
			
	# Compare Exp3 and Exp 4
	test <- t.test(EXP3, EXP4)
	p2 = test$p.value	

		# See if all tests rejects as predicted 
			if (p1<=0.05 && p2<=0.05)	
			{
				numSuccess = numSuccess +1
				}		
				
			if(p1<=0.05){NS1=NS1+1}	
			if(p2<=0.05){NS2=NS2+1}	

}

cat("------\n",numSuccess/numRepeats, "\n")
cat("------\nExp1 v 4", NS1/numRepeats, "\n")
cat("Exp 3 v 4 ", NS2/numRepeats, "\n")
