# Supplementary material for: Excess Success for Psychology Articles in the Journal Science
Source: PLoS One. 2014 Dec 4;9(12):e114255. doi: 10.1371/journal.pone.0114255 (PMC4256411; doi:10.1371/journal.pone.0114255)
Supplement: Information S2 — TES analysis calculations. This compressed file contains a directory for every article in Table 2. Each directory includes a text file describing the location of the statistics taken from the article that were used for the TES analysis. It also includes a spreadsheet that summarizes the statistics, computes effect sizes (where appropriate), and lists the estimated success probability for each experiment. The directory also includes any R source code that was used to estimate success probability. (ZIP) [file pone.0114255.s002.zip › TESAnalyses/CannotComputePower/SparrowEtAl/Simulations/Exp2alt.R]

rm(list=ls(all=TRUE))  # clear all variables
# Programmed by Greg Francis (gfrancis@purdue.edu) August, 2013

# Exp. 2 (Sparrow et al, 2011) between subjects design

# define properties of experiments
n1 = 15 # Saved, remember
n2 = 15 # Saved, none
n3 = 15 # Erased, remember
n4 = 15 # Erased, none

SampleSize = c(n1, n2, n3, n4)
Means = c(0.19, 0.22, 0.29, 0.31)
SampleSD = c(0.09, 0.07, 0.07, 0.04)
#Pooled SD
pooleddf = sum(SampleSize) -4
pooledVar = sum(SampleSD^2 *(SampleSize-1))/pooleddf
SDs = sqrt(pooledVar) +0*SampleSD

numRepeats = 10
numSuccess = 0

NS1=0
NS2=0
NS3=0

for(rep in c(1:numRepeats)){

# Draw random samples and run the tests, then compute power for those test from that sample
    SaveRemember  <- rnorm(n1, mean=Means[1], sd=SDs[1])
	SaveNone <- rnorm(n2, mean=Means[2], sd=SDs[2])	
    EraseRemember  <- rnorm(n3, mean=Means[3], sd=SDs[3])
	EraseNone <- rnorm(n4, mean=Means[4], sd=SDs[4])	
    				
	# Set up for ANOVA
	Condition <- c()
	Task <-c()
	Recall <-c()
	
	for(i in c(1:n1)){
		Condition <- c(Condition, "Save")
		Task<- c(Task, "Remember")
		Recall <- c(Recall, SaveRemember[i])
	}
	for(i in c(1:n2)){
		Condition <- c(Condition, "Save")
		Task<- c(Task, "None")
		Recall <- c(Recall, SaveNone[i])
	}
	for(i in c(1:n3)){
		Condition <- c(Condition, "Erase")
		Task<- c(Task, "Remember")
		Recall <- c(Recall, EraseRemember[i])
	}
	for(i in c(1:n4)){
		Condition <- c(Condition, "Erase")
		Task<- c(Task, "None")
		Recall <- c(Recall, EraseNone[i])
	}
	
			
	# One-way ANOVA 
	dataTwoWay = data.frame(Condition = Condition, Task = Task, Recall = Recall)
	out <- anova(lm(Recall ~ Condition*Task, dataTwoWay))
	thing<-out$`Pr(>F)`
	mainP = thing[1]
	thing<-out$`Mean Sq`
	MSE = thing[2]
	dfMSE = pooleddf

	# Contrast (EraseNone vs. EraseRemember - predicted null)
	weights <- c(0, 0, -1, 1)
	nweights <- c(weights[1]/sqrt(n1), weights[2]/sqrt(n2), weights[3]/sqrt(n3), weights[4]/sqrt(n4))
	L = weights[1]*mean(SaveRemember) + weights[2]*mean(SaveNone) + weights[3]*mean(EraseRemember) + weights[4]*mean(EraseNone) 
	t= abs(L)/sqrt(sum(nweights*nweights)*MSE) 		
	contrastP1 <-  2 * (1 - pt(t, df= dfMSE))	
	

	# Contrast (SaveNone vs. SaveRemember - predicted null)
	weights <- c(1, -1, 0, 0)
	nweights <- c(weights[1]/sqrt(n1), weights[2]/sqrt(n2), weights[3]/sqrt(n3), weights[4]/sqrt(n4))
	L = weights[1]*mean(SaveRemember) + weights[2]*mean(SaveNone) + weights[3]*mean(EraseRemember) + weights[4]*mean(EraseNone) 
	t= abs(L)/sqrt(sum(nweights*nweights)*MSE) 		
	contrastP2 <-  2 * (1 - pt(t, df= dfMSE))	
	
		# See if all tests rejects as predicted 
		if (mainP<=0.05 && contrastP1 >0.05 && contrastP2>0.05)	
		{
			numSuccess = numSuccess +1
			}		
			
		if(mainP <=0.05){NS1=NS1+1}	
		if(contrastP1>0.05){NS2=NS2+1}	
		if(contrastP2>0.05){NS3=NS3+1}	

}

cat("------\n",numSuccess/numRepeats, "\n")
cat("------\n Main ", NS1/numRepeats, "\n")
cat("Contrast1 ", NS2/numRepeats, "\n")
cat("Contrast2 ", NS3/numRepeats, "\n")
