# Supplementary material for: Excess Success for Psychology Articles in the Journal Science
Source: PLoS One. 2014 Dec 4;9(12):e114255. doi: 10.1371/journal.pone.0114255 (PMC4256411; doi:10.1371/journal.pone.0114255)
Supplement: Information S2 — TES analysis calculations. This compressed file contains a directory for every article in Table 2. Each directory includes a text file describing the location of the statistics taken from the article that were used for the TES analysis. It also includes a spreadsheet that summarizes the statistics, computes effect sizes (where appropriate), and lists the estimated success probability for each experiment. The directory also includes any R source code that was used to estimate success probability. (ZIP) [file pone.0114255.s002.zip › TESAnalyses/CannotComputePower/SparrowEtAl/TESAnalysis1.xls]

## Sheet: Power analysis
Sparrow et al. (2011)
	Condition	n2	n	t [sqrt(F)]	p	Cohen's d	J	Hedges's g	Post hoc power
Exp. 1	used questions instead of subjects	34	34	2.10713	0.0389103	0.511054	0.988593	0.505225	0.536986
Exp. 2	multiple tests								0.4961	simulations
Exp. 3	Exactly as read?		28	2.0025	0.0553676	0.378437	0.977612	0.369964	0.492188	Used alpha=0.056
Exp. 3	Saved or erased?		28	2.31084	0.0287152	0.436708	0.977612	0.426931	0.586439
Exp. 4			32	3.40147	0.00186392	0.601301	0.980519	0.589587	0.898007
									0.0690503	Probability every test rejects null

## Sheet: Exp 2
Simulation		Original		Test					Twice SD
0.153568		0.19		0.19					0.19
0.195063		0.22		0.22					0.22
0.285355		0.29		0.29					0.29
0.310645		0.31		0.31		SDs			0.31
0.00328178		0.0081		0.0081		0.09			0.0324
0.00387883		0.0049		0.0049		0.07			0.0196
0.00323143		0.0049		0.0049		0.07			0.0196
0.00226888		0.0016		0.0016		0.04			0.0064		0.101292
											0.106958
											0.117161
											0.119415
0.00549286		0.003225		0.003225					0.003225
0.0823929		0.048375		0.048375					0.048375
0.00316523		0.004875		0.004875	0.0172768		3.54396	12.5596	0.0195
							3.87298	15
26.0306		9.92308		2.8					2.48077

## Sheet: Exp 4
					Mean	SEM	Estimated SD		Reported SD
	0.50959	0.175732		What & where	0.175732	0.034202	0.193476		0.16	4.67809
	0.514213	0.209934
	1.68346	0.106061		What ~where	0.106061	0.034202	0.193476		0.08	2.33904
	1.68808	0.140263
	2.83803	0.306379		~what, where	0.306379	0.0333	0.188373		0.16	4.8048
	2.83755	0.339679
	3.98921	0.387896		~what ~where	0.387896	0.032402	0.183293		0.24	7.40695
	3.99386	0.420298
