# Supplementary material for: Excess Success for Psychology Articles in the Journal Science
Source: PLoS One. 2014 Dec 4;9(12):e114255. doi: 10.1371/journal.pone.0114255 (PMC4256411; doi:10.1371/journal.pone.0114255)
Supplement: Information S2 — TES analysis calculations. This compressed file contains a directory for every article in Table 2. Each directory includes a text file describing the location of the statistics taken from the article that were used for the TES analysis. It also includes a spreadsheet that summarizes the statistics, computes effect sizes (where appropriate), and lists the estimated success probability for each experiment. The directory also includes any R source code that was used to estimate success probability. (ZIP) [file pone.0114255.s002.zip › TESAnalyses/CannotComputePower/ThomsenEtAl/ReasonNotAnalyzed.txt]

Thomsen et al. (2011)

Several of the critical hypothesis tests are not only within experiments but also across experiments. Given the within-subjects design of each experiment, it is not possible to estimate the joint power both within and across experiments. Exp. 1 is compared to Experiment 3. Experiment 2 is compared to Experiments 4 and 5. 
