# Supplementary material for: Excess Success for Psychology Articles in the Journal Science
Source: PLoS One. 2014 Dec 4;9(12):e114255. doi: 10.1371/journal.pone.0114255 (PMC4256411; doi:10.1371/journal.pone.0114255)
Supplement: Information S2 — TES analysis calculations. This compressed file contains a directory for every article in Table 2. Each directory includes a text file describing the location of the statistics taken from the article that were used for the TES analysis. It also includes a spreadsheet that summarizes the statistics, computes effect sizes (where appropriate), and lists the estimated success probability for each experiment. The directory also includes any R source code that was used to estimate success probability. (ZIP) [file pone.0114255.s002.zip › TESAnalyses/CannotComputePower/ThomsenEtAl/TESAnalysis.xls]

## Sheet: Power analysis
Thomsen et al. (2010)
	Condition	n2	n	t [sqrt(F)]	p	Cohen's d	J	Hedges's g	Post hoc power
Study 2	10-month olds	one-tailed test	16	1.78	0.0476687	0.445	0.959459	0.426959
Study 2	13-month olds	one-tailed test	16	3.49	0.00164518	0.8725	0.959459	0.837128
Study 2	8-month olds	predicted null	16	1.15	0.134075	0.2875	0.959459	0.275845
Study 1 & 3	interaction	16	14	2.17945	0.037868	0.797597	0.972973	0.77604
Study 4	predicted null		16	1.31	0.104952	0.3275	0.959459	0.314223
Study 5
									0	Probability every test rejects null
	n	r	t
Exp. 2	40	0.34	2.22867
